# Supplementary material for: Mapping Important Shark and Ray Areas (ISRAs) in the Central and South American Pacific: Existing knowledge and data needs
Source: PLoS One. 2025 May 7;20(5):e0322445. doi: 10.1371/journal.pone.0322445 (PMC12058020; doi:10.1371/journal.pone.0322445)
Supplement: S1 Table — (CSV) [file pone.0322445.s002.csv]

Group	Order	Family	Genus	Species	IUCN Status	Criterion A	Criterion B	Criterion C1	Criterion C2	Criterion C3	Criterion C4	Criterion C5	Criterion D1	Criterion D2
shark	Hexanchiformes	Chlamydoselachidae	Chlamydoselachus	Chlamydoselachus anguineus	LC
shark	Hexanchiformes	Hexanchidae	Heptranchias	Heptranchias perlo	NT
shark	Hexanchiformes	Hexanchidae	Hexanchus	Hexanchus griseus	NT
shark	Hexanchiformes	Hexanchidae	Notorynchus	Notorynchus cepedianus	VU	1			1					1
shark	Echinorhiniformes	Echinorhinidae	Echinorhinus	Echinorhinus cookei	DD
shark	Squaliformes	Squalidae	Squalus	Squalus acanthias	VU	1		1	1
shark	Squaliformes	Squalidae	Squalus	Squalus fernandezianus	LC
shark	Squaliformes	Squalidae	Squalus	Squalus suckleyi	NE
shark	Squaliformes	Centrophoridae	Centrophorus	Centrophorus squamosus	EN
shark	Squaliformes	Centrophoridae	Deania	Deania calcea	NT
shark	Squaliformes	Etmopteridae	Aculeola	Aculeola nigra	NT		1		1
shark	Squaliformes	Etmopteridae	Centroscyllium	Centroscyllium granulatum	VU
shark	Squaliformes	Etmopteridae	Centroscyllium	Centroscyllium nigrum	LC
shark	Squaliformes	Etmopteridae	Etmopterus	Etmopterus benchleyi	LC
shark	Squaliformes	Etmopteridae	Etmopterus	Etmopterus bigelowi	LC
shark	Squaliformes	Etmopteridae	Etmopterus	Etmopterus granulosus	LC
shark	Squaliformes	Etmopteridae	Etmopterus	Etmopterus litvinovi	LC
shark	Squaliformes	Etmopteridae	Etmopterus	Etmopterus pycnolepis	LC
shark	Squaliformes	Somniosidae	Centroscymnus	Centroscymnus owstonii	VU
shark	Squaliformes	Somniosidae	Centroselachus	Centroselachus crepidater	NT
shark	Squaliformes	Somniosidae	Scymnodalatias	Scymnodalatias oligodon	LC
shark	Squaliformes	Somniosidae	Scymnodon	Scymnodon macracanthus	DD
shark	Squaliformes	Somniosidae	Somniosus	Somniosus antarcticus	LC
shark	Squaliformes	Somniosidae	Somniosus	Somniosus longus	DD
shark	Squaliformes	Somniosidae	Somniosus	Somniosus pacificus	NT
shark	Squaliformes	Somniosidae	Zameus	Zameus squamulosus	LC
shark	Squaliformes	Dalatiidae	Euprotomicroides	Euprotomicroides zantedeschia	LC
shark	Squaliformes	Dalatiidae	Euprotomicrus	Euprotomicrus bispinatus	LC
shark	Squaliformes	Dalatiidae	Heteroscymnoides	Heteroscymnoides marleyi	LC
shark	Squaliformes	Dalatiidae	Isistius	Isistius brasiliensis	LC
shark	Squaliformes	Dalatiidae	Mollisquama	Mollisquama parini	LC
shark	Squatiniformes	Squatinidae	Squatina	Squatina armata	CR	2	2							2
shark	Squatiniformes	Squatinidae	Squatina	Squatina californica	NT			4						2
shark	Heterodontiformes	Heterodontidae	Heterodontus	Heterodontus francisci	DD
shark	Heterodontiformes	Heterodontidae	Heterodontus	Heterodontus mexicanus	LC
shark	Heterodontiformes	Heterodontidae	Heterodontus	Heterodontus quoyi	LC		2	1						1
shark	Orectolobiformes	Ginglymostomatidae	Ginglymostoma	Ginglymostoma unami	EN	6				1				5
shark	Orectolobiformes	Rhincodontidae	Rhincodon	Rhincodon typus	EN	21			11		13	1		9
shark	Lamniformes	Odontaspididae	Odontaspis	Odontaspis ferox	VU	4					1	1		3
shark	Lamniformes	Odontaspididae	Odontaspis	Odontaspis noronhai	LC
shark	Lamniformes	Pseudocarchariidae	Pseudocarcharias	Pseudocarcharias kamoharai	LC
shark	Lamniformes	Megachasmidae	Megachasma	Megachasma pelagios	LC
shark	Lamniformes	Cetorhinidae	Cetorhinus	Cetorhinus maximus	EN
shark	Lamniformes	Alopiidae	Alopias	Alopias pelagicus	EN	12			2		3			9
shark	Lamniformes	Alopiidae	Alopias	Alopias superciliosus	VU	3								3
shark	Lamniformes	Alopiidae	Alopias	Alopias vulpinus	VU	2			1					1
shark	Lamniformes	Lamnidae	Carcharodon	Carcharodon carcharias	VU
shark	Lamniformes	Lamnidae	Isurus	Isurus oxyrinchus	EN	2		1						1
shark	Lamniformes	Lamnidae	Isurus	Isurus paucus	EN
shark	Lamniformes	Lamnidae	Lamna	Lamna ditropis	LC
shark	Lamniformes	Lamnidae	Lamna	Lamna nasus	VU
shark	Carchariniformes	Pentanchidae	Apristurus	Apristurus brunneus	DD
shark	Carchariniformes	Pentanchidae	Apristurus	Apristurus kampae	DD
shark	Carchariniformes	Pentanchidae	Apristurus	Apristurus nasutus	LC		1
shark	Carchariniformes	Pentanchidae	Apristurus	Apristurus stenseni	LC
shark	Carchariniformes	Pentanchidae	Bythaelurus	Bythaelurus canescens	VU	1	1	1	1
shark	Carchariniformes	Pentanchidae	Bythaelurus	Bythaelurus giddingsi	LC		1							1
shark	Carchariniformes	Pentanchidae	Cephalurus	Cephalurus cephalus	LC		1
shark	Carchariniformes	Pentanchidae	Galeus	Galeus piperatus	LC		2
shark	Carchariniformes	Pentanchidae	Parmaturus	Parmaturus xaniurus	LC
shark	Carchariniformes	Scyliorhinidae	Cephaloscyllium	Cephaloscyllium ventriosum	LC
shark	Carchariniformes	Scyliorhinidae	Schroederichthys	Schroederichthys bivius	LC
shark	Carchariniformes	Scyliorhinidae	Schroederichthys	Schroederichthys chilensis	LC			1
shark	Carchariniformes	Triakidae	Galeorhinus	Galeorhinus galeus	CR	1		1	1					1
shark	Carchariniformes	Triakidae	Mustelus	Mustelus albipinnis	LC		1
shark	Carchariniformes	Triakidae	Mustelus	Mustelus californicus	LC		2	1
shark	Carchariniformes	Triakidae	Mustelus	Mustelus dorsalis	VU	1								1
shark	Carchariniformes	Triakidae	Mustelus	Mustelus henlei	LC	3		5	1					4
shark	Carchariniformes	Triakidae	Mustelus	Mustelus lunulatus	LC	3		5	1					4
shark	Carchariniformes	Triakidae	Mustelus	Mustelus mento	CR	2	2							1
shark	Carchariniformes	Triakidae	Mustelus	Mustelus whitneyi	CR	1	1	1	1					1
shark	Carchariniformes	Triakidae	Triakis	Triakis acutipinna	EN
shark	Carchariniformes	Triakidae	Triakis	Triakis maculata	CR	2	2		1					2
shark	Carchariniformes	Triakidae	Triakis	Triakis semifasciata	LC
shark	Carchariniformes	Carcharhinidae	Carcharhinus	Carcharhinus albimarginatus	VU	7		3	1		2		1	4
shark	Carchariniformes	Carcharhinidae	Carcharhinus	Carcharhinus altimus	NT
shark	Carchariniformes	Carcharhinidae	Carcharhinus	Carcharhinus brachyurus	VU	1		1	1					1
shark	Carchariniformes	Carcharhinidae	Carcharhinus	Carcharhinus cerdale	CR	6		4						5
shark	Carchariniformes	Carcharhinidae	Carcharhinus	Carcharhinus falciformis	VU	24		8	3		6	5	2	9
shark	Carchariniformes	Carcharhinidae	Carcharhinus	Carcharhinus galapagensis	LC	1		4	2		5		3	1
shark	Carchariniformes	Carcharhinidae	Carcharhinus	Carcharhinus leucas	VU	14		5			3			10
shark	Carchariniformes	Carcharhinidae	Carcharhinus	Carcharhinus limbatus	VU	22	1	10			3	1	2	12
shark	Carchariniformes	Carcharhinidae	Carcharhinus	Carcharhinus longimanus	CR	3								3
shark	Carchariniformes	Carcharhinidae	Carcharhinus	Carcharhinus obscurus	EN	1		1			1			1
shark	Carchariniformes	Carcharhinidae	Nasolamia	Nasolamia velox	EN	9		1			2			7
shark	Carchariniformes	Carcharhinidae	Negaprion	Negaprion brevirostris	VU
shark	Carchariniformes	Carcharhinidae	Prionace	Prionace glauca	NT			1				1
shark	Carchariniformes	Carcharhinidae	Rhizoprionodon	Rhizoprionodon longurio	VU	12		6	2		1			9
shark	Carchariniformes	Carcharhinidae	Triaenodon	Triaenodon obesus	VU	8		2		6			1	4
shark	Carchariniformes	Galeocerdidae	Galeocerdo	Galeocerdo cuvier	NT			1	2		4		1	1
shark	Carchariniformes	Sphrynidae	Sphyrna	Sphyrna corona	CR	5		2						4
shark	Carchariniformes	Sphrynidae	Sphyrna	Sphyrna lewini	CR	39		32	7		10	4	2	11
shark	Carchariniformes	Sphrynidae	Sphyrna	Sphyrna media	CR	7		2						6
shark	Carchariniformes	Sphrynidae	Sphyrna	Sphyrna mokarran	CR	3								3
shark	Carchariniformes	Sphrynidae	Sphyrna	Sphyrna tiburo	EN	6		3						5
shark	Carchariniformes	Sphrynidae	Sphyrna	Sphyrna zygaena	VU	11		2	1			1		9
ray	Rhinopristiformes	Pristidae	Pristis	Pristis pristis	CR	7		4						5
ray	Rhinopristiformes	Rhinobatidae	Pseudobatos	Pseudobatos buthi	VU	1	2
ray	Rhinopristiformes	Rhinobatidae	Pseudobatos	Pseudobatos glaucostigmus	VU	7		3	2					5
ray	Rhinopristiformes	Rhinobatidae	Pseudobatos	Pseudobatos leucorhynchus	VU	7		3						6
ray	Rhinopristiformes	Rhinobatidae	Pseudobatos	Pseudobatos planiceps	VU	3			1					2
ray	Rhinopristiformes	Rhinobatidae	Pseudobatos	Pseudobatos prahli	VU	2	1							2
ray	Rhinopristiformes	Rhinobatidae	Pseudobatos	Pseudobatos productus	NT		2	1	1
ray	Rhinopristiformes	Trygonorrhinidae	Zapteryx	Zapteryx exasperata	DD		4	1	1					1
ray	Rhinopristiformes	Trygonorrhinidae	Zapteryx	Zapteryx xyster	VU	7	7	3						5
ray	Torpediniformes	Platyrhinidae	Platyrhinoidis	Platyrhinoidis triseriata	LC
ray	Torpediniformes	Narcinidae	Diplobatis	Diplobatis ommata	LC
ray	Torpediniformes	Narcinidae	Discopyge	Discopyge tschudii	LC
ray	Torpediniformes	Narcinidae	Narcine	Narcine entemedor	VU	9		2	1					7
ray	Torpediniformes	Narcinidae	Narcine	Narcine leoparda	VU	1		1						1
ray	Torpediniformes	Narcinidae	Narcine	Narcine vermiculata	LC		3	1	1					1
ray	Torpediniformes	Torpedinidae	Tetronarce	Tetronarce californica	LC
ray	Torpediniformes	Torpedinidae	Tetronarce	Tetronarce tremens	LC			2						1
ray	Rajiformes	Rajidae	Amblyraja	Amblyraja doellojuradoi	LC
ray	Rajiformes	Rajidae	Amblyraja	Amblyraja frerichsi	VU
ray	Rajiformes	Rajidae	Amblyraja	Amblyraja georgiana	DD
ray	Rajiformes	Rajidae	Amblyraja	Amblyraja hyperborea	LC
ray	Rajiformes	Rajidae	Beringraja	Beringraja cortezensis	LC		2
ray	Rajiformes	Rajidae	Beringraja	Beringraja inornata	LC		2
ray	Rajiformes	Rajidae	Dipturus	Dipturus chilensis	EN	2	2
ray	Rajiformes	Rajidae	Dipturus	Dipturus ecuadoriensis	DD
ray	Rajiformes	Rajidae	Dipturus	Dipturus trachyderma	EN	1	1
ray	Rajiformes	Rajidae	Rajella	Rajella eisenhardti	LC
ray	Rajiformes	Rajidae	Rajella	Rajella nigerrima	LC
ray	Rajiformes	Rajidae	Rostroraja	Rostroraja equatorialis	VU	3								3
ray	Rajiformes	Rajidae	Rostroraja	Rostroraja velezi	VU	9		2						8
ray	Rajiformes	Arhynchobatidae	Bathyraja	Bathyraja aguja	LC
ray	Rajiformes	Arhynchobatidae	Bathyraja	Bathyraja albomaculata	VU
ray	Rajiformes	Arhynchobatidae	Bathyraja	Bathyraja brachyurops	NT
ray	Rajiformes	Arhynchobatidae	Bathyraja	Bathyraja cousseauae	LC
ray	Rajiformes	Arhynchobatidae	Bathyraja	Bathyraja griseocauda	EN
ray	Rajiformes	Arhynchobatidae	Bathyraja	Bathyraja longicauda	LC
ray	Rajiformes	Arhynchobatidae	Bathyraja	Bathyraja macloviana	NT
ray	Rajiformes	Arhynchobatidae	Bathyraja	Bathyraja magellanica	LC
ray	Rajiformes	Arhynchobatidae	Bathyraja	Bathyraja meridionalis	LC
ray	Rajiformes	Arhynchobatidae	Bathyraja	Bathyraja multispinis	NT
ray	Rajiformes	Arhynchobatidae	Bathyraja	Bathyraja peruana	LC
ray	Rajiformes	Arhynchobatidae	Bathyraja	Bathyraja schroederi	LC
ray	Rajiformes	Arhynchobatidae	Bathyraja	Bathyraja spinosissima	LC
ray	Rajiformes	Arhynchobatidae	Notoraja	Notoraja martinezi	LC
ray	Rajiformes	Arhynchobatidae	Psammobatis	Psammobatis normani	LC
ray	Rajiformes	Arhynchobatidae	Psammobatis	Psammobatis rudis	LC
ray	Rajiformes	Arhynchobatidae	Psammobatis	Psammobatis scobina	LC
ray	Rajiformes	Arhynchobatidae	Sympterygia	Sympterygia brevicaudata	NT		1							1
ray	Rajiformes	Arhynchobatidae	Sympterygia	Sympterygia lima	LC
ray	Rajiformes	Gurgesiellidae	Gurgesiella	Gurgesiella furvescens	LC		1		1
ray	Myliobatiformes	Gymnuridae	Gymnura	Gymnura crebripunctata	NT			1						1
ray	Myliobatiformes	Gymnuridae	Gymnura	Gymnura marmorata	NT		6	4						1
ray	Myliobatiformes	Dasyatidae	Hypanus	Hypanus dipterurus	VU	9		2	1					7
ray	Myliobatiformes	Dasyatidae	Hypanus	Hypanus longus	VU	13		7	1					11
ray	Myliobatiformes	Dasyatidae	Pteroplatytrygon	Pteroplatytrygon violacea	LC
ray	Myliobatiformes	Potamotrygonidae	Styracura	Styracura pacifica	VU	7	7							3
ray	Myliobatiformes	Urotrygonidae	Urobatis	Urobatis concentricus	LC
ray	Myliobatiformes	Urotrygonidae	Urobatis	Urobatis halleri	LC			1	1			1		1
ray	Myliobatiformes	Urotrygonidae	Urobatis	Urobatis maculatus	LC		3							2
ray	Myliobatiformes	Urotrygonidae	Urobatis	Urobatis marmoratus	DD
ray	Myliobatiformes	Urotrygonidae	Urobatis	Urobatis pardalis	LC		2	1	1					1
ray	Myliobatiformes	Urotrygonidae	Urobatis	Urobatis tumbesensis	VU
ray	Myliobatiformes	Urotrygonidae	Urotrygon	Urotrygon aspidura	NT		4	1	1					3
ray	Myliobatiformes	Urotrygonidae	Urotrygon	Urotrygon chilensis	NT			2	1					2
ray	Myliobatiformes	Urotrygonidae	Urotrygon	Urotrygon cimar	NT		1	1						1
ray	Myliobatiformes	Urotrygonidae	Urotrygon	Urotrygon munda	NT		1							1
ray	Myliobatiformes	Urotrygonidae	Urotrygon	Urotrygon nana	NT		2	1						2
ray	Myliobatiformes	Urotrygonidae	Urotrygon	Urotrygon reticulata	CR
ray	Myliobatiformes	Urotrygonidae	Urotrygon	Urotrygon rogersi	NT			1	1					1
ray	Myliobatiformes	Urotrygonidae	Urotrygon	Urotrygon simulatrix	VU
ray	Myliobatiformes	Myliobatidae	Aetomylaeus	Aetomylaeus asperrimus	DD
ray	Myliobatiformes	Myliobatidae	Myliobatis	Myliobatis californica	LC		2							1
ray	Myliobatiformes	Myliobatidae	Myliobatis	Myliobatis chilensis	VU	2	2	1	2					1
ray	Myliobatiformes	Myliobatidae	Myliobatis	Myliobatis longirostris	VU	1								1
ray	Myliobatiformes	Myliobatidae	Myliobatis	Myliobatis peruvianus	VU	3	3		1					2
ray	Myliobatiformes	Aetobatidae	Aetobatus	Aetobatus laticeps	VU	12		4	2					10
ray	Myliobatiformes	Rhinopteridae	Rhinoptera	Rhinoptera steindachneri	NT			4				2		4
ray	Myliobatiformes	Mobulidae	Mobula	Mobula alfredi	EN	1					1
ray	Myliobatiformes	Mobulidae	Mobula	Mobula birostris	VU	17			3		8	6		6
ray	Myliobatiformes	Mobulidae	Mobula	Mobula mobular	EN	7		1	2		1			4
ray	Myliobatiformes	Mobulidae	Mobula	Mobula munkiana	VU	8		1	2				1	6
ray	Myliobatiformes	Mobulidae	Mobula	Mobula tarapacana	EN	3			1					2
ray	Myliobatiformes	Mobulidae	Mobula	Mobula thurstoni	EN	3			1		1			2
chimaera	Chimaeriformes	Callorhinchidae	Callorhinchus	Callorhinchus callorynchus	VU
chimaera	Chimaeriformes	Chimaeridae	Chimaera	Chimaera orientalis	DD
chimaera	Chimaeriformes	Chimaeridae	Hydrolagus	Hydrolagus alphus	LC		1							1
chimaera	Chimaeriformes	Chimaeridae	Hydrolagus	Hydrolagus colliei	LC
chimaera	Chimaeriformes	Chimaeridae	Hydrolagus	Hydrolagus macrophthalmus	LC
chimaera	Chimaeriformes	Chimaeridae	Hydrolagus	Hydrolagus mccoskeri	LC		1							1
chimaera	Chimaeriformes	Chimaeridae	Hydrolagus	Hydrolagus melanophasma	LC
chimaera	Chimaeriformes	Chimaeridae	Hydrolagus	Hydrolagus trolli	LC
chimaera	Chimaeriformes	Rhinochimaeridae	Harriotta	Harriotta raleighana	LC
chimaera	Chimaeriformes	Rhinochimaeridae	Rhinochimaera	Rhinochimaera africana	DD
chimaera	Chimaeriformes	Rhinochimaeridae	Rhinochimaera	Rhinochimaera pacifica	LC
