# Supplementary material for: Mapping Important Shark and Ray Areas (ISRAs) in the Central and South American Pacific: Existing knowledge and data needs
Source: PLoS One. 2025 May 7;20(5):e0322445. doi: 10.1371/journal.pone.0322445 (PMC12058020; doi:10.1371/journal.pone.0322445)
Supplement: S2 Table — (XLSX) [file pone.0322445.s003.xlsx]

## Sheet: reference summary
First Author	Year of publication	Title	Document type
Abascal et al	2011	Movements and environmental preferences of the shortfin mako, Isurus oxyrinchus, in the southeastern Pacific Ocean	Journal Article
Acevedo-Cervantes et al	2009	Nuevo registro del tiburón narizón, Apristurus nasutus de Buen, 1959, (Carcharhiniformes: Scyliorhinidae) en el Golfo de California, México	Journal Article
Acevedo-Cervantes et al	2009	Análisis de la abundancia, dominancia y diversidad de la comunidad de peces demersales de profundidad de 90 a 540 metros en el Golfo de California, México	Journal Article
Acuña-Marrero et al	2018	Spatial patterns of distribution and relative abundance of coastal shark species in the Galapagos Marine Reserve	Journal Article
Acuña-Marrero et al	2013	First record of three shark species, Odontaspis ferox, Mustelus albipinnis and Centrophorus squamosus, from the Galápagos Islands	Journal Article
Acuña-Marrero et al	2014	Whale shark (Rhincodon typus) seasonal presence, residence time and habitat use at Darwin island, Galapagos marine reserve	Journal Article
Acuña-Marrero et al	2017	Residency and movement patterns of an apex predatory shark (Galeocerdo cuvier) at the Galapagos Marine Reserve	Journal Article
Acuña-Perales et al	2021	First records of the megamouth shark Megachasma pelagios (Taylor, Compagno &amp; Struhsaker, 1983) as bycatch in Peruvian small-scale net fisheries	Journal Article
Acuña & Villaroel	2010	Feeding habits of two deep-sea sharks from central-northern Chile: hooktooth dogfish Aculeola nigra (Etmopteridae) and dusky catshark Bythalaelurus canescens (Scyliorhinidae)	Journal Article
Acuña & Villaroel	2002	Bycatch of Sharks and Rays in the Deep Sea Crustacean Fishery off the Chilean Coast	Journal Article
Acuña et al	2005	Fauna acompañante en pesquerias de arrastre de crustaceos de Chile: Implicancias y desafios desde la perspectiva de la biodiversidad	Report
Acuña, Enzo	2010	Feeding habits of two deep-sea sharks from central-northern Chile: hooktooth dogfish Aculeola nigra (Etmopteridae) and dusky catshark Bythalaelurus canescens (Scyliorhinidae)	Journal Article
Adams	2016	Spatial ecology of blue shark and shortfin mako in southern Peru: Local abundance, habitat preferences and implications for conservation	Journal Article
Aedo & Arancibia	2001	Gastric evacuation of the redspotted catShark under laboratory conditions	Journal Article
Ágreda-Arango et al	2022	Richness distribution patterns of marine elasmobranchs in Colombia	Journal Article
Aguilar-Castro	2003	Ecología trófica de juveniles del tiburón martillo Sphyrna lewini en el Golfo de California	Thesis
Aguilar-Castro	2010	Análisis trófico dinámico del tiburón martillo Sphyrna lewini en el Golfo de Tehuantepec	Thesis
Aguilar	2010	Desaparición de la Catatanuda (Pristis pristis) en Aguas Ecuatorianas.	Report
Aguirre	2002	Presence of Echinorhinus cookei oﬀ central Paciﬁc Mexico	Journal Article
Aguirre-García	2009	Edad y crecimiento de la raya gavilán Myliobatis californica en la parte norte del golfo de California	Thesis
Alarcón et al	2011	Length-based growth, maturity and natural mortality of the cockfish Callorhinchus callorhynchus (Linnaeus, 1758) off Coquimbo, Chile	Journal Article
Alatorre-Alba et al	2021	Pesquería artesanal del Golfo de Tehuantepec	Book chapter
Alatorre-Ramirez et al	2013	Trophic habitat of the Pacific sharpnose shark, Rhizoprionodon longurio, in the Mexican Pacific	Journal Article
Aldana-Moreno et al	2020	Residency and diel movement patterns of the endangered scalloped hammerhead Sphyrna lewini in the Revillagigedo National Park	Journal Article
Alderete-Macal	2007	Hábitos alimenticios del tiburón horma Rhizoprionodon longurio (Jordan y Gilbert, 1882) en la costa de Oaxaca	Thesis
Alejo-Plata et al	2018	Population structure and reproductive biology of the hammerhead Sphyrna lewini (Carcharhiniformes: Sphyrnidae) caught in artisanal fisheries of Oaxaca, Mexico	Journal Article
Alejo-Plata et al	2019	Diversity, abundance and frequency of argonauts (Cephalopoda: Argonautidae) in the diet of pelagic fishes of commercial value in Oaxaca, Mexico	Journal Article
Alejo-Plata et al	2006	La pesquería artesanal del tiburón en Salina Cruz, Oaxaca, México	Journal Article
Alejo-Plata et al	2007	Presencia de neonatos y juveniles del tiburón martillo Sphyrna lewini (Griffith &amp; Smith, 1834) y del tiburón sedoso Carcharhinus falciformis (Müller &amp; Henle, 1839 ) en la costa de Oaxaca, México	Journal Article
Alejo-Plata et al	2016	Estructura poblacional y aspectos reproductivos del tiburón piloto Carcharhinus falciformis (Müller &amp; Henle, 1839) (Carcharhiniformes: Carcharhinidae) en la costa de Oaxaca, México	Journal Article
Alfaro-Cordova et al	2017	Captures of manta and devil rays by small-scale gillnet fisheries in northern Peru	Journal Article
Alfaro-Cordova et al	2018	Isotopic niches of four commercially important pelagic elasmobranch species captured by the small-scale driftnet fishery of northern Peru	Journal Article
Almeida-Saá	2015	Demografía del tiburón tollo Carcharhinus falciformis (Bibron, 1839) y del tiburón zorro Alopias spp. en aguas de Galápagos, Ecuador	Thesis
Amariles et al	2017	Food resource partitioning of the Mustelus lunulatus and Mustelus henlei (Elasmobranchii: Carcharhiniformes)	Journal Article
Andrade & Pequeño	2008	Mesobathic chondrichthyes of the Juan Fernández seamounts: are they different from those of the central Chilean continental slope?	Journal Article
Andrzejaczek et al	2021	Reverse diel vertical movements of oceanic manta rays off the northern coast of Peru and implications for conservation	Journal Article
Angulo et al	2014	Records of chimaeroid fishes (Holocephali : Chimaeriformes) from the Pacific coast of Costa Rica, with the description of a new species of Chimera (Chimaeridae) from the eastern Pacific Ocean	Journal Article
Anislado-Tolentino	2008	Demografía y pesquería del tiburón martillo, Sphyrna lewini, (Griffith y Smith, 1834) (Pisces: Elasmobranchii) en dos provincias oceanográficas del pacífico mexicano	Thesis
Anislado-Tolentino	2016	First record of albinism in the dwarf round stingray, Urotrygon nana (Urotrygonidae: elasmobranchsii), in the eastern Pacific	Journal Article
Anislado-Tolentino et al	2001	Edad y crecimiento del tiburon martillo Sphyrna lewini (Griffith and Smith, 1834) along the central Pacific coast of Mexico	Journal Article
Anislado-Tolentino et al	2018	Aspectos reproductivos y área de crianza del tiburón martillo Sphyrna lewini, en la costa de Michoacán, México	Journal Article
Anislado-Tolentino	2000	Ecologia pesquera del tiburon martillo Sphyrna lewini (Griffith & Smith, 1834) en el litoral del estado de Michoacan, Mexico	Thesis
Anislado-Tolentino et al	2008	Age and growth of the scalloped hammerhead Shark, Sphyrna lewini (Griffith & Smith, 1834) from the Southern coast of Sinaloa, Mexico	Journal Article
Arana	2000	Experiencias de pesca con red de enmalle en las islas Robinson Crusoe y Santa Clara, Chile	Journal Article
Araujo et al	2022	Improving sightings-derived residency estimation for whale shark aggregations: A novel metric applied to a global data set	Journal Article
Arauz et al	2019	First record of the reef manta ray, Mobula alfredi, from the eastern Pacific	Journal Article
Arauz et al	2006	Preliminary Results: Movements of scalloped hammerhead sharks (Sphyrna lewini) tagged in Cocos Island National Park, Costa Rica, 2005	Conference Proceedings
Arauz	2007	Análisis de la descarga anual de tibuones y rayas en la psquería pelágica y costera del Pacífico de Costa Rica	Report
Arauz	2017	Oceanic Whitetip shark (Carcharhinus longimanus) landing information from Costa Rica, inadequacy of existing domestic and regional regulatory regimes, and recommendations for oceanic whitetip shark protective regulations	Report
Archila et al	2021	Monitoring of the status of eleven bony and cartilaginous fish populations in the Malpelo Sanctuary of Fauna and Flora, Colombian Pacific	Journal Article
Arellano-Torres et al.	2021	Pesquería artesanal de Michoacán	Book chapter
Arellano-Torres et al	2016	Pesquería artesanal de Michoacán	Book chapter
Arias et al	2016	Optimizing enforcement and compliance in offshore marine protected areas: A case study from Cocos Island, Costa Rica	Journal Article
Arnés-Urgellé et al	2018	First observation on the mating behaviour of the marbled ray, Taeniurops meyeni, in the tropical Eastern Pacific	Journal Article
Arnés-Urgellé et al	2020	First direct evidence of a Galapagos sea lion (Zalophus wollebaeki) predated by a Galapagos shark (Carcharhinus galapagensis)	Journal Article
Arnés-Urgellé et al	2021	The Effects of Climatic Variability on the Feeding Ecology of the Scalloped Hammerhead Shark (Sphyrna lewini) in the Tropical Eastern Pacific	Journal Article
Arriatti- Rodriguez	2019	Caracterización biológica-pesquera de la pesca de tiburones en el área de crianza en Bahía Chame: Implicancias en el manejo sostenible de las poblaciones	Report
Arriatti- Rodriguez et al	2021	Assessment of the artisanal shark fishery in the Pacific coast of Panama highlights a high proportion of immature and threatened species	Journal Article
Asúnsolo-Rivera	2016	Distribución, Abundancia Y Riqueza De Especies De Tiburones Del Arrecife De Cabo Pulmo, B.C.S. México	Thesis
Avalos-Castillo & Santana-Morales	2021	Characterization of the artisanal elasmobranch fisheries off the pacific coast of Guatemala	Journal Article
Ayala-Bocos et al	2018	Listado actualizado de peces del arrecife de Cabo Pulmo, Golfo de California, México	Journal Article
Ayala & Sánchez-Scaglioni	2014	Catch, effort and bycatch of longline fishery in Central Peru	Journal Article
Ayres	2022	Seasonal Aggregations and Movements of Blacktip Sharks (Carcharhinus limbatus) in Cabo Pulmo National Park and the Gulf of California, México	Thesis
Ayres et al	2021	The use of an unoccupied aerial vehicle to survey shark species over sand and rocky‐reef habitats in a marine protected area	Journal Article
Ayres et al	2021	Seasonal aggregations of blacktip sharks Carcharhinus limbatus at a marine protected area in the Gulf of California, assessed by unoccupied aerial vehicle surveys	Journal Article
Azofeifa-Solano et al	2021	Reproductive cycles of the southern banded guitarfish Zapteryx xyster and the Velez Ray Raja velezi caught as bycatch in a bottom-trawl fishery	Journal Article
Baigorri et al	2004	Espectro Trófico de dos especies de tiburón zorro (Chondrichthyes):Alopiidae) Alopias pelagicus Nakamura 1935 y Alopias superciliosus (Lowe 1839), en Playa Tarqui, Manta, Ecuador	Thesis
Baró-Camarasa et al	2021	Essential and non-essential trace element concentrations in muscle and liver of a pregnant Munk’s pygmy devil ray (Mobula munkiana) and its embryo	Journal Article
Batista	2008	Evaluación de la pesquería artesanal de tiburones en la costa suroeste del Golfo de Montijo, Puerto Nance, provincia de Veraguas	Thesis
Batres et al	2012	Ecología básica de los peces del golfo de Fonseca: Bases para el manejo de la pesca artesanal	Report
Bearano M	2007	Biologia reproductiva del tiburon martillo Sphyrna lewini (Griffith y Smith, 1834) en Salina Cruz, Oaxaca, Mexico	Thesis
Becerril-Garcia et al	2017	FIRST RECORD OF ALBINISM IN THE SWELL Shark, CEPHALOSCYLLIUM VENTRIOSUM (elasmobranchsII: CARCHARHINIFORMES: SCYLIORHINIDAE)	Journal Article
Becerril-Garcia et al	2018	Northernmost Record of Triaenodon obesus (Ruppell, 1837) in the Eastern Tropical Pacific	Journal Article
Becerril-Garcia et al	2019	Southernmost record of the white Shark Carcharodon carcharias (Chondrichthyes: Lamnidae) in the Mexican Pacific	Journal Article
Becerril-Garcia et al	2017	New record and morphometry of the bluntnose sixgill shark Hexanchus griseus (Chondrichthyes: Hexanchidae) in Baja California Sur, Mexico	Journal Article
Becerril-Garcia et al	2020	Sharks, rays, and chimaeras of the Revillagigedo National Park: An update of new and confirmed records	Journal Article
Bejarano-Alvarez et al	2011	Reproductive biology of the scalloped hammerhead shark Sphyrna lewini (Chondrichthyes: Sphyrnidae) off south-west Mexico	Journal Article
Besnard	2022	Trophic Ecology of sharks around Baja California Sur: resource partitioning, ontogenetic shifts and conservation prospectives	Thesis
Bessudo	2019	Identificación de áreas de crianza del tiburón martillo Sphyrna lewini en el Pacífico Colombiano	Report
Bessudo et al	2011	Residency of the scalloped hammerhead shark (Sphyrna lewini) at Malpelo Island and evidence of migration to other islands in the Eastern Tropical Pacific	Journal Article
Bessudo et al	2011	Vertical and horizontal movements of the scalloped hammerhead shark (Sphyrna lewini) around Malpelo and Cocos islands (Tropical Eastern Pacific) using satellite telemetry	Journal Article
Bessudo et al	2021	The elasmobranchs of Malpelo Flora and Fauna Sanctuary, Colombia	Journal Article
Biffi et al	2022	Framing Effects on Attitudes and Intentions Toward Shark Meat Consumption in Lima, Peru.	Journal Article
Bizzarro et al	2007	Artisanal fisheries and reproductive biology of the golden cownose ray, Rhinoptera steindachneri (Evermann and Jenkins, 1891), in the northern Mexican Pacific	Journal Article
Bizzarro et al	2009	Activities and Catch Composition of Artisanal Elasmobranch Fishing Sites on the Eastern Coast of Baja California Sur, Mexico	Journal Article
Bizzarro et al	2009	Temporal variation in the artisanal elasmobranch fishery of Sonora, Mexico	Journal Article
Bizzarro et al	2009	The seasonal importance of small coastal sharks and rays in the artisanal elasmobranch fishery of Sinaloa, Mexico	Journal Article
Blanco-Parra et al	2009	Reproductive biology of the banded guitarfish, Zapteryx exasperata, from the Gulf of California, México	Journal Article
Blanco-Parra et al	2009	Fishery and morphometric relationships of the banded guitarfish, Zapteryx exasperata (Elasmobranchii, Rhinobatidae), from the Gulf of California, Mexico	Journal Article
Blanco-Parra et al	2012	Feeding ecology and trophic level of the banded guitarfish, Zapteryx exasperata, inferred from stable isotopes and stomach contents analysis	Journal Article
Bohorquez-Herrera	2006	Aspectos biológicos y pesqueros de elasmobranquios capturados en el Parque Nacional Natural Gorgona y su área de influencia entre 2004 y 2005	Thesis
Bolano-Martinez et al	2016	The mitochondrial genome of the hammerhead Sphyrna zygaena	Journal Article
Bolano-Martinez	2009	Ecología Trófica de Juveniles del Tiburón Martillo (Sphyrna zygaena) en Aguas Ecuatoriales	Thesis
Bolano-Martinez et al	2019	Population genetic divergence as consequence of past range expansion of the smooth hammerhead shark Sphyrna zygaena	Journal Article
Bonilla & Chavarria	2004	Box-Jenkins analysis for Shark landings in Costa Rica	Journal Article
Box & Bonilla	2009	Evaluación de las Prácticas Pesqueras en Pesquerías de Pequeña Escala del Golfo de Fonseca, Honduras. Recomendaciones para el Manejo	Report
Box et al	2012	Strengthening the bi-oceanic shark sanctuary of Honduras	Report
Bravo-Ormaza	2021	Patrones de residencia del tiburón puntas negras Carcharhinus limbatus y el tiburón puntas plateadas Carcharhinus albimarginatus en el Parque Nacional Isla del Coco	Thesis
Brenes et al	2000	Distributión espacial de capturas de tiburón en el pacífico nicaragüense y su relación con algunas variables oceanográficas	Journal Article
Briones-Mendoza et al	2022	Catch Composition, Seasonality, and Biological Aspects of Sharks Caught in the Ecuadorian Pacific	Journal Article
Briones-Mendoza et al	2021	Reproductive biology aspects of Alopias pelagicus and A. superciliosus (Lamniformes: Alopiidae) in the Ecuadorian Pacific	Journal Article
Briones-Mendoza et al	2016	Notas sobre la biología del tiburón azul Prionace glauca (Carcharhiniformes: Carcharhinidae) en aguas ecuatorianas	Journal Article
Briones-Mendoza et al	2018	Notas sobre la biología del tiburón mamona Mustelus lunulatus (Carcharhiniformes: Triakidae) en el Pacífico Central ecuatoriano	Journal Article
Buglass et al	2020	First records of the seven-gilled Notorynchus cepedianus and six-gilled Hexanchus griseus sharks (Chondrichthyes: Hexanchiformes: Hexanchidae) found in the Galápagos Marine Reserve	Journal Article
Burgess et al	2017	Feeding ecology and habitat use of the giant manta ray Manta birostris at a key aggregation site off mainland Ecuador	Thesis
Burgess et al	2016	Manta birostris, predator of the deep? Insight into the diet of the giant manta ray through stable isotope analysis	Journal Article
Burgos-Vázquez et al	2017	Reproductive Strategy of the Giant Electric Ray in the Southern Gulf of California	Journal Article
Burgos-Vázquez et al	2018	Reproductive strategy of the Pacific cownose ray Rhinoptera steindachneri in the southern Gulf of California	Journal Article
Burgos-Vázquez et al	2019	Biological Notes and Distribution of Tetronarce californica (Ayres 1855) (Elasmobranchii: Torpediniformes: Torpedinidae) from the Gulf of California, Mexico	Journal Article
Bustamante et al	2009	Southernmost record of Isurus paucus Gitart Manday, 1966	Journal Article
Bustamante et al	2012	Reproductive biology of Zearaja chilensis (Chondrichthyes: Rajidae) in the south-east Pacific Ocean	Journal Article
Bustamante et al	2014	Not all fish are equal: Functional biodiversity of cartilaginous fishes (Elasmobranchii and Holocephali) in Chile	Journal Article
Bustamante et al	2012	Morphological Characters of the Thickbody Skate Amblyraja frerichsi (Krefft 1968) (Rajiformes: Rajidae), with Notes on Its Biology	Journal Article
Bustamante & Bennett	2013	Insights into the reproductive biology and fisheries of two commercially exploited species, shortfin mako (Isurus oxyrinchus) and blue shark (Prionace glauca), in the south-east Pacific Ocean	Journal Article
Bustamante et al	2021	Observations of coastal aggregations of the broadnose sevengill shark (Notorynchus cepedianus) in Chilean waters	Journal Article
Bustos Torres	2008	Hábitos alimentarios y ecología trófica de la raya espinosa Urotrygon rogersi en el Pacífico Vallecaucano, Colombia	Thesis
Caballero et al	2012	Application of multiplex PCR approaches for Shark molecular identification: feasibility and applications for fisheries management and conservation in the Eastern Tropical Pacific	Journal Article
Cabanillas-Torpoco et al	2019	First description of a giant manta ray fetus Mobula birostris (Walbaum 1792) from Tumbes, Peru (Southeast Pacific)	Journal Article
Cabanillas-Torpoco et al	2020	Occurrence of the largetooth sawfish Pristis pristis (Linneaus, 1758) in northern Peru	Journal Article
Cabrera-Melendez	2017	Hábitos alimentarios de Narcine entemedor en la Bahía de la Paz, México	Thesis
Caldas-Aristizabal	2010	Plan de Accion Nacional para la Conservación y manejo de tiburones, rayas y quimeras de Colombia	Report
Calle-Morán, Marcos D	2020	Diet composition and feeding habits of the pelagic thresher shark Alopias pelagicus in Eastern Central Pacific Ocean, Ecuadorian waters	Journal Article
Calle-Morán et al	2020	Updated checklist of marine cartilaginous fishes from continental and insular Ecuador (tropical eastern pacific ocean)	Journal Article
Calle-Morán et al	2022	Diet composition and feeding habits of the crocodile shark, Pseudocarcharias kamoharai	Journal Article
Camacho- Veloz	2012	Biología Reproductiva del Tiburón Rabón Alopias pelagicus (Nakamura, 1935) en el Puerto Pesquero Artesanal de Santa Rosa, Pacífico Ecuatoriano, durante Enero 2011 - Diciembre 2011.	Thesis
Camacho-Villegas et al	2013	Human TNF cytokine neutralization with a vNAR from Heterodontus francisci Shark A potential therapeutic use	Journal Article
Cambra et al	2021	First record of a potential neonate tiger shark (Galeocerdo cuvier) at a remote oceanic island in the Eastern Tropical Pacific	Journal Article
Cambra et al	2021	A first assessment of the distribution and abundance of large pelagic species at Cocos Ridge seamounts (Eastern Tropical Pacific) using drifting pelagic baited remote cameras	Journal Article
Campuzano-Caballero	2002	Biologia y pesqueria del tiburon martillo Sphyrna lewini (Griffith y Smith, 1834), en Puerto Madero, Chiapas, Estados Unidos Mexicanos	Thesis
Cañedo-Apolaya et al	2021	Species delimitation of southeast pacific angel sharks (Squatina spp.) reveals hidden diversity through dna barcoding	Journal Article
Canfield et al	2022	Little Sharks in a Big World: Mitochondrial DNA Reveals Small-scale Population Structure in the California Horn Shark (Heterodontus francisci)	Journal Article
Canjura	2016	Estudio de caso del Tiburón martillo (Sphyna spp.) en el Municipio de San Luis La Herradura, Departamento de La Paz, El Salvador	Report
Cardenosa et al	2014	Genetic Diversity and Population Structure of the Pelagic Thresher Shark (Alopias pelagicus) in the Pacific Ocean: Evidence for Two Evolutionarily Significant Units	Journal Article
Carreon-Zapiain et al	2018	Size, Age, and Spatial-Temporal Distribution of Shortfin Mako in the Mexican Pacific Ocean	Journal Article
Carrillo-Colín et al	2021	Bayesian estimation of the age and growth of the golden cownose ray (Rhinoptera steindachneri) in the southern Gulf of California in Mexico	Journal Article
Castañeda	2001	Biología y pesquería del tiburón martillo (Sphyrna zygaena) en Lambeyeque, 1991-2000	Report
Castelo-Corona	2018	Uso de hábitat de la raya águila (Aetobatus laticeps) en los arcos de Mismaloya, Jalisco, y aspectos biológico-pesqueros en el Pacífico mexicano.	Thesis
Castillo-Géniz et al	2007	Morphological variation and sexual dimorphism in the California skate, Raja inornata Jordan and Gilbert, 1881 from the Gulf of California, Mexico	Journal Article
Castillo-Géniz	2007	Historia de vida y biología pesquera de la raya, Raja inornata Jordan y Gilbert 1881, del norte del Golfo de California, México	Thesis
Castillo-Géniz & Tovar Ávila	2016	Tiburones mexicanos de importancia pesquera en la CITES	Book
Castillo-Géniz	2002	Elasmobranquios del Golfo de Tehuantepec, litoral chiapaneco	Report
Castillo-Olguín et al	2012	Assessment of the population genetic structure of Sphyrna lewini to identify conservation units in the Mexican Pacific	Journal Article
Castillo-Paez et al	2016	The mitochondrial genome of the banded guitarfish, Zapteryx exasperata (Jordan and Gilbert, 1880), possesses a non-coding duplication remnant region	Journal Article
Castillo-Paez et al	2016	The complete mitochondrial genome of the giant electric ray, Narcine entemedor (elasmobranchsii: Torpediniformes)	Journal Article
Castillo-Paezet al	2014	Strong Population Structure and Shallow Mitochondrial Phylogeny in the Banded Guitarfish, Zapteryx exasperata (Jordan y Gilbert, 1880), from the Northern Mexican Pacific	Journal Article
Castillo-Paez et al	2017	Cutting through the Gordian knot: Unravelling morphological, molecular, and biogeographical patterns in the genus Zapteryx (guitarfish) from the Mexican Pacific	Journal Article
Castro-DIaz	2021	Análisis De La Dieta De La Raya Mariposa Gymnura Marmorata En Una Zona De La Costa Occidental Del Golfo De California, Baja California Sur, México	Thesis
Cecibel-Monserrate	2015	Aspectos reproductivos de Raja equatorialis (Jordan &amp; Bollman, 1890), desembarcadas en Santa Rosa, Salinas, Ecuador	Thesis
CENDEPESCA	2013	Plan de Acción Nacional para la Conservación y Ordenación de las Pesquerías de tiburones, rayas y especies afines en El Salvador	Report
Cerna Licandeo&	2009	Age and growth of the shortfin mako (Isurus oxyrinchus) in the south-eastern Pacific off Chile	Journal Article
Cerutti-Pereyra et al	2018	New record and range extension of the Deepsea Skate, Bathyraja abyssicola (Chondrichthyes: Arhynchobatidae), in the Galapagos Islands	Journal Article
Cerutti-Pereyra et al	2020	Artisanal longline fishing the Galapagos Islands –effects on vulnerable megafauna in a UNESCO World Heritage site	Journal Article
Cerutti-Pereyra et al	2022	Using stable isotopes analysis to understand ontogenetic trophic variations of the scalloped hammerhead shark at the Galapagos Marine Reserve	Journal Article
Cespedes	2014	Captura incidental de fauna marina en la pesquería de Merluccius gayi peruanus: análisis y recomendaciones para su mitigación	Thesis
Cháves-Siles	2021	Biología reproductiva del tiburón Rhizoprionodon longurio (JORDAN & GILBERT, 1882) de Santa Rosalía, Baja California Sur.	Thesis
Chávez-Calderón	2017	Movimientos y uso del hábitat del tiburón toro (Carcharhinus leucas) en el estero Coyote, Guanacaste, Costa Rica	Thesis
Chávez-Calderón et al	2020	Asociación de tiburones con el Monte Submarino Las Gemelas y primera evidencia de conectividad con la Isla del Coco, Pacífico de Costa Rica	Journal Article
Chiriboga Paredes et al	2022	Discovery of a putative scalloped hammerhead shark Sphyrna lewini (Carcharhiniformes: Sphyrnidae) nursery site at the Galapagos Islands, Eastern Tropical Pacific	Journal Article
Chiriboga Paredes & Yasumí Trinidad	2018	Ecología Espacial y Conservación de tiburones neonatos y juveniles punta negra (Carcharhinus limbatus) en la Isla San Cristóbal – Reserva Marina de Galápagos	Thesis
Clark & Nelson	1997	Young whale sharks, Rhincodon typus, feeding on a copepod bloom near La Paz, Mexico	Journal Article
Clarke et al	2011	Summary of demersal elasmobranch studies in the Pacific continental platform of Costa Rica with recommendations for their management and conservation	Report
Clarke	2012	Recomendaciones para el manejo de las pesquerías de tiburones y rayas, a partir de la distribución y abundancia en las capturas por barcos camaroneros en el Pacífico de Costa Rica	Thesis
Clarke et al	2014	Reproductive ecology of demersal elasmobranchs from a data-deficient fishery, Pacific of Costa Rica, Central America	Journal Article
Clarke et al	2016	Elasmobranch bycatch associated with the shrimp trawl fishery off the pacific coast of Costa Rica, Central America	Journal Article
Clarke et al	2018	Assessing the vulnerability of demersal elasmobranchs to a data-poor shrimp trawl fishery in Costa Rica, Eastern Tropical Pacific	Journal Article
Coasaca-Céspedes et al	2019	Preliminary analysis of the feeding habits of batoids from the genera Mobula and Myliobatis in northern Peru	Journal Article
Coasaca-Céspedes	2019	Analisis del contenido estomacal de Mobula mobular (Bonnaterre, 1788), capturadas en el norte de Perú durante el año 2015	Thesis
Coello & Herrera	2018	Desembarque de tiburones en las pesquerías artesanales del Ecuador durante el 2012	Journal Article
Coiraton et al	2019	Periodicity of the growth-band formation in vertebrae of juvenile scalloped hammerhead Shark Sphyrna lewini from the Mexican Pacific Ocean	Journal Article
Coiraton et al	2020	New insights into the migration patterns of the scalloped hammerhead shark Sphyrna lewini based on vertebral microchemistry	Journal Article
Coiraton & Amezcua	2020	In utero elemental tags in vertebrae of the scalloped hammerhead shark Sphyrna lewini reveal migration patterns of pregnant females	Journal Article
Concha et al	2009	Egg capsules of the raspthorn sandskate, Psammobatis scobina (Philippi, 1857) (Rajiformes, Rajidae)	Journal Article
Concha et al	2012	Egg capsules of the yellownose skate Zearaja chilensis (Guichenot 1848) and the roughskin skate Dipturus trachyderma (Krefft and Stehmann 1974) (Rajiformes: Rajidae) from the south-eastern Pacific Ocean	Journal Article
Concha et al	2013	Egg capsules of the Filetail fanskate Sympterygia lima (Poeppig 1835) (Rajiformes, Arhynchobatidae) from the southeastern Pacific Ocean, with observations on captive egg-laying	Journal Article
Concha et al	2010	Egg capsules of the dusky catshark Bythaelurus canescens (Carcharhiniformes, Scyliorhinidae) from the south-eastern Pacific Ocean	Journal Article
Conde-Moreno	2009	Aspectos de la biología reproductiva del tiburón mako Isurus oxyrinchus (Rafinesque, 1810) en la costa occidental de Baja California Sur, México	Thesis
Cordero-Maldonado & Espinoza	2022	Cadmium and lead levels in muscle tissue of blue shark (Prionace glauca) in the Southeastern Pacific Waters	Journal Article
Córdova-Zavaleta et al	2018	Food habits of the blue shark, Prionace glauca (Linnaeus, 1758), in waters off northern peru	Journal Article
Córdova-Zavaleta	2022	La pesquería artesanal de elasmobranquios en la zona norte-centro del Perú, redes de enmalle como caso de estudio	Thesis
Corgos et al	2016	Identificación de áreas de cría del tiburón martillo, Sphyrna lewini, en zonas costeras de Jalisco y Colima	Conference proceedings
Corgos et al	2016	Identificación de áreas de crianza del tiburón martillo Sphyrna lewini en zonas costeras de Jalisco y Colima	Conference Proceedings
Corgos & Rosende-Pereiro	2021	Nursery habitat use patterns of the scalloped hammerhead shark, Sphyrna lewini, in coastal areas of the central Mexican Pacific	Journal Article
Cornejo et al	2015	An updated checklist of Chondrichthyes from the southeast Pacific off Peru	Journal Article
Corro-Espinosa et al	2011	Size at maturity of the Pacific sharpnose shark Rhizoprionodon longurio in the Gulf of California, Mexico	Journal Article
Corro-Espinosa	2013	Contribución al plan de manejo de tiburones y rayas	Report
Corro-Espinosa	2015	Análisis preliminar de la edad y crecimient de la cornuda prieta Sphyrna zygaena en el Golfo de California	Report
Corro-Espinosa	2016	Sinaloa	Book chapter
Corro-Espinosa	2011	Dinámica poblacional del tiburón bironche, Rhizoprionodon longurio (Jordan y Gilbert 1882), en el Golfo de California ﻿	Thesis
Corro-Espinosa et al	2011	Size at maturity of the Pacific sharpnose shark Rhizoprionodon longurio in the Gulf of California, Mexico.	Journal Article
Cortes-Fuentes	2019	Distribución espacio-temporal y preferencias ambientales de tiburones en el área natural protegida Archipiélago de Revillagigedo ﻿	Thesis
Cortes et al	2012	Elasmobranchs observed in deepwaters (45-330m) at Isla del Coco National Park, Costa Rica (Eastern Tropical Pacific)	Report
Cota	2019	Diversidad y estructura genética poblacional del tiburón bironche Rhizoprionodon longurio (Jordan y Gilbert, 1882) en el Pacífico Oriental Tropical.	Thesis
Croll et al	2012	Movement and habitat use by the spine-tail devil ray in the Eastern Pacific Ocean	Journal Article
Cruz et al	2011	Fishery of oceanic and coastal Sharks in Colima, Jalisco and Michoacan	Journal Article
Cruz-Acevedo et al	2019	Mercury bioaccumulation patterns in deep-sea fishes as indicators of pollution scenarios in the northern Pacific of Mexico	Journal Article
Cruz-Jimenez	2010	Edad, crecimiento y mortalidad del tiburón carcharhinus falciformis (Bibron, 1839) (Elasmobranchii: Carcharhinidae), capturado en la Costa chica del estado de Oaxaca, México	Thesis
Cruz-Ramírez et al	2017	Oxidative stress and RNA/DNA ratio following longline capture in the silky Shark Carcharhinus falciformis (Muller & Henle, 1839)	Journal Article
Cruz-Ramírez et al	2012	Aspectos reproductivos del tiburón azul Prionace glauca capturado por la flota palangrera de mediana altura del Puerto de Manzanillo , Colima	Journal Article
Dalmau et al	2020	Occurrence of the Pacific chupare stingray Styracura pacifica in Colombia and extension of its geographical range in the Tropical Eastern Pacific	Journal Article
Damián-Guilén	2009	Aspectos biológicos pesqueros de tiburones y especies de captura incidental desembarcados por la flota tiburonera del Puerto de Zihuatanejo, Guerrero, México	Thesis
Dapp et al	2013	Impact of Costa Rican longline fishery on its bycatch of sharks, stingrays, bony fish and olive ridley turtles (Lepidochelys olivacea)	Journal Article
Dávalos-Malo	2018	Patrones de residencia y uso de hábitat del tiburón “punta negra” Carcharhinus limbatus en las Islas Galápagos y la Isla del Coco	Thesis
Dávila	2011	Diversidad y abundancia de la megafauna pelágica (ballenas, delfines, tortugas marinas, peces pico y rayas) presente en el Pacífico de Guatemala	Thesis
Instituto de Fomento Pesquero	2005	Monitoreo y Análisis de las operaciones de pesca conjunta del Pez Espada Chile	Report
De la Cruz-Agüero et al	2018	Length-Weight Relationships of Five elasmobranchs Species from the Pacific Coast of Mexico	Journal Article
De la Llata Quiroga	2021	Ecología Trófica De Tiburones Toro Juveniles (Carcharhinus leucas) En Dos Sistemas Estuarinos De Costa Rica	Journal Article
Degeorge	2014	Smooth Hammerhead Target Fishing and By-catch in Puerto López, Ecuador: Trends in Catch and Recommendations for Mitigation	Thesis
del Cid	2011	Evaluación biológica pesquera de elasmobranquios capturados por la pesca artesanal en el Golfo de Chiriquí	Thesis
Del Moral-Flores et al	2015	Listado Tiburones, Rayas y quimeras Mexico	Journal Article
Del Moral-Flores et al	2016	Diversidad y afinidades biogeográficas de los tiburones, rayas y quimeras (Chondrichthyes: Elasmobranchii, Holocephali) de México	Journal Article
Del Moral-Flores et al	2016	Fishes of archipelago of Revillagigedo islands: a systematic and biogeographic update	Journal Article
Del Valle Coello	2013	Edad y crecimiento del tiburón cocodrilo (Pseudocarcharias kamoharai) desembarcado en el puerto pesquero Santa Rosa, Salinas provincia de Santa Elena	Thesis
del Valle González-González et al	2021	The Espiritu Santo Island as a critical area for conserving batoid assemblage species within the Gulf of California	Journal Article
Días-Carballido	2015	Hábitos alimentarios y relacion trófica de tres especies de rayas bentónicas (Batoidea: Urotrygonidae, Narcinidae) en el Golfo de Tehuantepec	Thesis
Días-Carballido et al	2020	Presence of pregnant females of the Gorgona guitarfish, Pseudobatos prahli, in the Mexican tropical Pacific	Journal Article
Díaz-Palacios	2019	The nursery area of the Devil Ray (Mobula munkiana) at a marine protected area in the Espíritu Santo Archipelago, Gulf of California, Mexico	Thesis
Díaz-Delgado et al	2021	Environmental preferences of sharks bycaught by the tuna purse-seine fishery in the Eastern Pacific Ocean	Journal Article
Diaz-Jaimes et al	2016	Complete mitochondrial DNA genome of bonnethead Shark, Sphyrna tiburo, and phylogenetic relationships among main superorders of modern elasmobranchss	Journal Article
Diaz-Jaimes et al	2016	The complete mitochondrial DNA of the bull Shark (Carcharhinus leucas)	Journal Article
Diaz-Jaimes et al	2016	Complete mitochondrial genome of the porbeagle Shark, Lamna nasus (Chondrichthyes, Lamnidae)	Journal Article
Diaz-Rojas et al	2004	Linseed pectin: gelling properties and performance as an encapsulation matrix for Shark liver oil	Journal Article
Diego	2012	Comparación morfométrica de machos y hembras de neonatos de tiburón martillo Sphyrna lewini (Griffith &amp; Smith, 1834) en un área de pesca en el Pacífico guatemalteco, Sipacate, Escuintla	Thesis
Doherty et al	2014	Big catch, little sharks: Insight into Peruvian small-scale longline fisheries	Journal Article
Domené	2007	Ecología alimentaria del tiburón ballena (Rhincodon typus, Smith 1828) en la costa occidental del Golfo de California, México	Thesis
Domínguez-Arellano	2003	Algunos aspectos reproductivos del Tiburón coyotito (Nasolamia velox) en el Golfo de Tehuantepec del periodo. 1996-2001	Thesis
Dominguez & Gonzalez-Isais	2007	Contribution to the knowledge of anatomy of species of genus Mobula rafinesque 1810 (Chondricthyes : Mobulinae)	Journal Article
Dominguez et al	2014	Morphological Study of the Brain and Cranial Nerves of Diplobatis ommata (elasmobranchsii: Narcinidae)	Journal Article
Dominguez & Gonzalez-Isais	2017	Skeleton Anatomy of Five Species of Genus Urotrygon (Chondrichthyes: Urotrygonidae)	Journal Article
Duffy et al	2015	Foraging ecology of silky sharks, Carcharhinus falciformis, captured by the tuna purse-seine fishery in the eastern Pacific Ocean	Journal Article
Dyer et al	2010	Taxonomy and biogeography of the coastal fishes of Juan Fernández Archipelago and Desventuradas Islands, Chile	Journal Article
Easton et al	2016	Diversity of deep-sea fishes of the Easter Island Ecoregion	Journal Article
Ebert	2016	Deep-sea cartilaginous fishes of the southeastern Pacific Ocean	Book
Ebert et al	2022	Bathyraja chapmani n. sp., a new deep-sea skate (Rajiformes: Arhynchobatidae) from the Southeast Pacific Ocean	Journal Article
Eckert & Stewart	2001	Telemetry and Satellite Tracking of Whale Sharks, Rhincodon typus, in the Sea of Cortez, Mexico, and the North Pacific Ocean	Journal Article
Ehemann et al	2017	Size-weight relationships of batoids captured by artisanal fishery in the southern Gulf of California, Mexico	Journal Article
Ehemann et al	2017	Biological notes on the reef stingray, Urobatis concentricus, an endemic species of Mexico	Journal Article
Ehemann et al	2018	Updated checklist of the extant chondrichthyes within the exclusive economic zone of Mexico	Journal Article
Eisele et al	2021	Drivers of reef fish assemblages in an upwelling region from the Eastern Tropical Pacific Ocean	Journal Article
Elizondo-Sancho et al	2022	Population structure and genetic connectivity of the scalloped hammerhead shark (Sphyrna lewini) across nursery grounds from the Eastern Tropical Pacific: implications for management and conservation	Journal Article
Elliot et al	1995	Biología y pesquerías de tiburones de las Islas Lobos, Perú	Report
Elliot et al	1996	II Prospección biologico-pesquera de tiburones al oeste de las Islas Lobos, enero 1996	Report
Elliot et al	1997	Estudio biologico pesquero de tiburones frente a Callao y Pisco, marzo-abril 1996	Report
Elliot et al	1997	Estudio biológico pesquero de tiburones frente a Paita, marzo 1996	Report
Escobar-Sanchez et al	2014	Mercury levels in myliobatid stingrays (batoidea) from the Gulf of California: tissue distribution and health risk assessment	Journal Article
Escobar-Sanchez et al	2014	First case of synophthalmia and albinism in the Pacific angel Shark Squatina californica	Journal Article
Escobar-Sanchez et al	2016	Mercury Concentrations in Pacific Angel Sharks (Squatina californica) and Prey Fishes from Southern Gulf of California, Mexico	Journal Article
Escobar-Sanchez et al	2011	Trophic level and isotopic composition of 13C and 15N of pacific angel shark, Squatina californica (Ayres, 1859), in the Southern Gulf of California, Mexico	Journal Article
Escobar-Sanchez et al	2006	Food habits of the Pacific angel shark Squatina californica in the southern Gulf of California, Mexico	Journal Article
Escobedo-Olvera	2006	Determinación de edad y crecimiento en el Tiburón Musola Gris (Mustelus lunulatus Jordan y Gilbert, 1883) en la región norte del Golfo de California por medio de anillos vertebrales	Thesis
Espino-Leal	2022	Estructura de la población de dos condrictios de profundidad (Hydrolagus colliei y Galeus piperatus) capturados en la pesquería de merluza en en norte del Golfo de California, México	Thesis
Espinoza et al	2012	Ontogenetic dietary shifts and feeding ecology of the rasptail skate Raja velezi and the brown smoothhound shark Mustelus henlei along the Pacific coast of Costa Rica, Central America	Journal Article
Espinoza et al	2013	Diet composition and diel feeding behaviour of the banded guitarfish Zapteryx xyster along the Pacific coast of Costa Rica, Central America	Journal Article
Espinoza et al	2015	Feeding ecology of common demersal elasmobranch species in the Pacific coast of Costa Rica inferred from stable isotope and stomach content analyses	Journal Article
Espinoza et al	2018	Chondrichthyan diversity, conservation status, and management challenges in Costa Rica	Journal Article
Espinoza et al	2020	Monitoring elasmobranch assemblages in a data-poor country from the Eastern Tropical Pacific using baited remote underwater video stations	Journal Article
Espinoza et al	2022	Comparison of four methods to count fish in a tropical bay: the case of the Santa Elena Bay Marine Management Area in the Pacific of Costa Rica	Journal Article
Estupiñan-Montaño & Galván-Magaña	2015	Primeros registros de la raya leopardo Narcine leoparda (Torpediniformes: Narcinidae) en el Pacífico Ecuatoriano	Journal Article
Estupiñan-Montaño	2009	Hábitos alimentarios del tiburón martillo Sphyrna lewini (Griffith &amp; Smith, 1834) (Chondrichthyes) en el Pacífico ecuatoriano	Journal Article
Estupiñan-Montaño et al	2016	First reports of smalltooth sand tiger sharks, Odontaspis ferox (Elasmobranchii: Lamniformes: Odontaspididae), off the continental Ecuador	Journal Article
Estupiñan-Montaño et al	2017	Trophic inference in two sympatric sharks, Sphyrna lewini and Carcharhinus falciformis (Elasmobranchii: Carcharhiniformes), based on stable isotope analysis at Malpelo Island, Colombia	Journal Article
Estupiñan-Montaño et al	2017	Diet of the bull shark, Carcharhinus leucas, and the tiger shark, Galeocerdo cuvier, in the eastern Pacific Ocean	Journal Article
Estupiñan-Montaño et al	2018	Diet of three shark species in the Ecuadorian Pacific, Carcharhinus falciformis, Carcharhinus limbatus and Nasolamia velox	Journal Article
Estupiñan-Montaño et al	2019	Feeding habits and trophic level of the smooth hammerhead shark, Sphyrna zygaena (Carcharhiniformes: Sphyrnidae), off Ecuador	Journal Article
Estupiñan-Montaño et al	2019	Dietary ontogeny of the blue shark, Prionace glauca, based on the analysis of δ13C and δ15N in vertebrae	Journal Article
Estupiñan-Montaño et al	2021	Ontogenetic feeding ecology of the scalloped hammerhead shark Sphyrna lewini in the Colombian Eastern Tropical Pacific	Journal Article
Estupiñan-Montaño et al	2021	Stable isotope evidence for movements of hammerhead sharks Sphyrna lewini, connecting two natural protected areas in the Colombian Pacific.	Journal Article
Estupiñan-Montaño et al	2021	First Insight into the Biological Aspects of the Crocodile Shark Pseudocarcharias kamoharai in the Eastern Pacific Ocean	Journal Article
Falconi	2015	Edad y crecimiento del tiburón martillo (Sphyrna zygaena) en las costas de Puerto López - Ecuador, durante el año 2013	Thesis
Fargier et al	2014	Marine Areas of Responsible Fishing: A Path Toward Small-Scale Fisheries Co-Management in Costa Rica? Perspectives from Golfo Dulce	Journal Article
Farías-Tafolla et al	2022	Dinámica espacio-temporal de la pesquería artesanal en el Golfo de Santa Elena , Pacífico Norte de Costa Rica ( 2010-2019 )	Journal Article
Félix-López et al	2019	Possible female philopatry of the smooth hammerhead shark Sphyrna zygaena revealed by genetic structure patterns	Journal Article
Flores-Guzmán	2018	Análisis histórico de las capturas y población de Squatina californica, 1960-2017, en el Pacífico noroeste de México con base en una metodología de pocos datos	Thesis
Flores-Martínez	2017	Ecología trófica de los cazones Rhizoprionodon terraenovae (Richardson, 1836) y Sphyrna tiburo (Linnaeus, 1758) capturados en el litoral de Campeche, México	Thesis
Flores-Martínez et al	2017	Diet comparison between silky sharks (Carcharhinus falciformis) and scalloped hammerhead sharks (Sphyrna lewini) off the south-west coast of Mexico	Journal Article
Flores-Ortega et al	2014	Feeding habits of three round stingrays (Rajiformes: Urotrygonidae) in the central Mexican Pacific	Journal Article
Flores-Ortega et al	2015	Trophic ecology of seven batoids species (Batoidea) of the Mexican Central Pacific	Journal Article
Fogacho-Guingla	2015	Aspectos reproductivos del tiburón zorro de anteojos (Alopias superciliosus) desembarcados en el puerto de Santa Rosa, Cantón Salinas, Provincia de Santa Elelna	Thesis
Fonseca-Ponce	2020	Hábitat trófico de la Manta gigante (Mobula birostris) asociado a la variación del zooplancton en la Bahía de Banderas, México.	Thesis
Fonseca-Ponce et al	2022	Physical and environmental drivers of oceanic manta ray Mobula birostris sightings at an aggregation site in Bahía de Banderas, Mexico	Journal Article
Fourriére et al	2019	Energy flow structure and role of keystone groups in shallow water environments in Isla del Coco, Costa Rica, Eastern Tropical Pacific	Journal Article
Fourriére et al	2017	Updated checklist and analysis of completeness of the marine fish fauna of Isla del Coco, Pacific of Costa Rica	Journal Article
Frias-Espericueta et al	2019	Risk assessment of mercury in Sharks (Rhizoprionodon longurio) caught in the coastal zone of Northwest Mexico	Journal Article
Frias-Espericueta et al	2013	Effects of isolation and fishing on the marine ecosystems of Easter Island and Salas y Gómez, Chile	Journal Article
Frias-Espericueta et al	2019	Marine biodiversity from zero to a thousand meters at Clipperton Atoll (île de la Passion), Tropical Eastern Pacific	Journal Article
Frias-Espericueta et al	2021	Residential movements of top predators in Chile’s most isolated marine protected area: Implications for the conservation of the Galapagos shark, Carcharhinus galapagensis, and the yellowtail amberjack, Seriola lalandi	Journal Article
Frias-Espericueta et al	2021	Deep-sea biodiversity at the extremes of the Salas y Gómez and Nazca ridges with implications for conservation	Journal Article
Frias-Espericueta et al	2012	The shallow-water fish assemblage of Isla del Coco National Park, Costa Rica: structure and patterns in an isolated, predator-dominated ecosystem	Report
Furlong-Estrada et al	2014	Ecological risk assessment of artisanal capture methods on Sharks fished at the entrance of the Gulf of California	Journal Article
Gaitan-Espitia et al	2016	Mitogenomics of electric rays: evolutionary considerations within Torpediniformes (batoidea; Chondrichthyes)	Journal Article
Gaitan-Espitia et al	2017	Spatial overlap of shark nursery areas and the salmon farming industry influences the trophic ecology of Squalus acanthias on the southern coast of Chile	Journal Article
Galdamez	2014	Aspectos biológicos y pesqueros de las principales especies de la familia Dasyatidae desembarcadas en el puerto artesanal de Acajutla, Sonsonate, El Salvador	Thesis
Galeana-Villaseñor et al	2008	Influencia del tipo de anzuelo y la profundidad de pesca en la captura con palangre de tiburones y otras especies pelágicas al noroeste del Pacífico mexicano	Journal Article
Galindo et al	2021	Feeding habits and trophic interactions of four sympatric hammerhead shark species reveal trophic niche partitioning	Journal Article
Gallo et al	2020	Dissolved oxygen and temperature best predict deep-sea fish community structure in the Gulf of California with climate change implications	Journal Article
Galván-Magaña et al	2013	Shark predation on cephalopods in the Mexican and Ecuadorian Pacific Ocean	Journal Article
Galván-Magaña et al	2019	Shark ecology, the role of the apex predator and current conservation status	Book chapter
Galván-Tirado	2007	Biologia reproductiva del tiburon aleta de carton Carcharhinus falciformis, capturado en el Golfo de Tehuantepec	Thesis
Galván-Tirado	2013	Estructura Genética Poblacional Y Filogeografía Del Tiburón Piloto, Carcharhinus Falciformis En El Océano Pacífico	Thesis
Galván-Tirado et al	2015	Reproductive biology of the silky shark Carcharhinus falciformis in the southern Mexican Pacific	Journal Article
Galván-Tirado et al	2013	Historical demography and genetic differentiation inferred from the mitochondrial DNA of the silky shark (Carcharhinus falciformis) in the Pacific Ocean	Journal Article
Garcés-García et al	2020	Elasmobranch bycatch by prawn trawls in the Gulf of California: First comprehensive analysis and the effect of fish escape devices	Journal Article
García Yarihuamán	2021	Hábitos alimentarios de los batoideos de importancia comercial de Pisco -Ica, Mayo–Septiembre 2019	Thesis
García-Fernández	2018	Cambios Tróficos Durante El Desarrollo Ontogénico Del Tiburón Martillo Sphyrna Lewini (Griffith Y Smith 1834) En El Golfo De Tehuantepec, México	Thesis
Garcia-Zambrano	2021	Long term residence, diel patterns and site preference of Carcharhinus falciformis, Carcharhinus limbatus, Carcharhinus galapagensis, Sphyrna lewini and Galeocerdo cuvier in the Galapagos Marine Reserve, Ecuador	Thesis
Garcia et al	2006	Lipid composition of Shark liver oil: effects of emulsifying and microencapsulation processes	Journal Article
Garza-Gisholt	2004	Edad y Crecimiento de Sphyrna zygaena (Linnaeus, 1758) en las costas de Baja California Sur, México	Thesis
Gatica, Cecilia	2011	Biología reproductiva de los tiburones de profundidad Aculeola Nigrade De Buen, 1959, y Centroscyllium Nigrum Garman, 1899 (chondrichthyes: Etmopteridae), centro-norte de Chile	Journal Article
Geniz et al	2007	Morphological variation and sexual dimorphism in the California skate, Raja inornata Jordan and Gilbert, 1881 from the Gulf of California, Mexico	Journal Article
Georgeson et al	2020	Ecological risks of demersal fishing on deepwater chondrichthyan populations in the Southern Indian and South Pacific Oceans	Journal Article
Gilces-Anchundia	2013	Edad y crecimiento del tiburón mico o tollo Carcharhinus falciformis (Müller y Henle, 1939) en el Pacífico ecuatoriano	Thesis
Gisholt	2004	Edad y Crecimiento de Sphyrna zygaena (Linnaeus, 1758) en las costas de Baja California Sur, México	Thesis
Godínez-Padilla et al	2016	Diversidad y abundancia relativa de tiburones pelágicos capturados por la flota industrial palangrera de Ensenada, Baja California, México	Journal Article
Gómez-García	2020	Patrones de comportamiento de la manta gigante Mobula birostris asociados a la presencia de buzos recreativos en sus principales sitios de agregación en México	Thesis
González Leiva et al	2017	Pesca artesanal y madurez sexual del tiburón gris Carcharhinus falciformis, tiburón martillo Sphyrna lewiniy raya látigo Hypanus longus en El Salvador	Journal Article
González-Acosta et al	2021	Diversity and conservation of Chondrichthyes in the Gulf of California	Journal Article
González-Andrés et al	2021	Predictive habitat suitability models to aid the conservation of elasmobranchs in Isla del Coco National Park (Costa Rica)	Journal Article
Gonzalez-Armas et al	2012	A NEW REGIONAL RECORD FOR THE PANDARID COPEPOD, DINEMOURA PRODUCTA (MULLER, 1785), PARASITIC ON THE SHORTFIN MAKO Shark CAPTURED OFF CABO SAN LUCAS, MEXICO	Journal Article
González-Eras	2020	Evaluación de los desembarques de tiburones en el puerto pesquero artesanal de Santa Rosa-Santa Elena de mayo a diciembre del 2018	Thesis
González-González et al.	2020	Richness and relative abundance of batoids from the artisanal fishery in the Espiritu Santo archipelago, BCS, Mexico	Journal Article
Gonzalez-Isais & Dominguez	2004	Comparative anatomy of the superfamily Myliobatoidea (Chondrichthyes) with some comments on phylogeny	Journal Article
González-Leyva et al	2017	Pesca artesanal y madurez sexual del tiburón gris Carcharhinus falciformis, tiburón martillo Sphyrna lewini y raya látigo Hypanus longus en El Salvador	Journal Article
Gonzalez-Pestana et al	2014	Shark fisheries in the Southeast Pacific: A 61-year analysis from Peru	Journal Article
Gonzalez-Pestana	2022	Catch composition of mobulid rays (Mobula spp.) in northern Peru reveals a potential nursery area for M. mobular	Journal Article
Gonzalez-Pestana et al	2022	Batoid fishery in Peru (1950-2015): Magnitude, management and data needs	Journal Article
Gonzalez-Pestana et al	2017	Trophic ecology of the smooth hammerhead shark (Sphyrna zygaena) off the coast of northern Peru	Journal Article
Gonzalez-Pestana et al	2017	Mercury levels in the Smooth Hammerhead Shark Sphyrna zygaena (Carcharhiniformes: Sphyrnidae) from Northern Peru	Journal Article
Gonzalez-Pestana et al	2020	Distribution of whale shark (Rhincodon typus) off northern Peru based on habitat suitability	Journal Article
Gonzalez-Pestana et al	2021	Geographic and ontogenetic variation in the diet of two commonly exploited batoids (Chilean eagle ray and Pacific guitarfish) off Peru: evidence of trophic plasticity	Journal Article
Gonzalez-Pestana et al	2018	Habitat Suitability of Juvenile Smooth Hammerhead Shark (Sphyrna zygaena) off northern Peru	Thesis
Gonzalez-Pestana, A	2019	Feeding habits of thresher sharks Alopias sp. in northern Peru: Predators of Humboldt squid (Dosidicus gigas)	Journal Article
Gonzalez-Pestana, A	2019	Aspects of reproductive biology of the humpback smooth-hound shark (Mustelus whitneyi) off northern Peru	Journal Article
Gonzalez-Pestana, A	2021	Diet, trophic interactions and possible ecological role of commercial sharks and batoids in northern Peruvian waters	Journal Article
Gonzalez-Pestana et al	2014	Ecología trofica y áreas de crianza del tiburón martillo, Sphyrna zygaena (linnaeus 1758), juvenil en la zona norte del Perú	Thesis
Gonzalez-Pestana et al	2022	A review of high trophic predator-prey relationships in the pelagic Northern Humboldt system, with a focus on anchovetas	Journal Article
Gonzalez-Pestana et al	2022	Ensamble de batoideos costeros en el norte del Perú: Conocimiento preliminar: Assemblage of coastal batoids in northern Peru: Preliminary knowledge	Journal Article
Gonzalez-Pestana et al	2022	Diet of the shortfin mako shark Isurus oxyrinchus off northern Peru: A preliminary study	Journal Article
Griffiths et al	2020	Vulnerability assessment of sharks caught in eastern Pacific Ocean pelagic fisheries using the Easi-Fish approach	Report
Griffiths et al	2021	A 40-year chronology of the vulnerability of spinetail devil ray (Mobula mobular) to eastern Pacific tuna fisheries and options for future conservation and management	Journal Article
Guerrero	2018	Resumen de resultados obtenidos en los estudios sobre Manta Rayas Oceanicas (Mobula birostris) en Ecuador	Report
Guerrero & Hearn	2017	Manta rayas gigantes (Manta birostris) como indicador de la salud del ecosistema marino en el Parque Nacional Machalilla, Ecuador	Report
Guerrón-Chavez	2007	La nueva pesqueria de rayas en Puerto Lopez, zona de amortiguamiento del Parque Nacional Machalilla	Thesis
Guirkinger et al	2021	Motivations for compliance in Peruvian manta ray fisheries	Journal Article
Gutierrez Mejía	2007	Mercurio y arsénico en tejido muscular y hepático de Rhinoptera steindachneri (Evermann y Jenkins, 1892) en el Alto Golfo de California, México	Thesis
Guzman Castellanos	2010	Estudio del contenido estomacal de la raya Urotrygon chilensis (Günther, 1871) (Myliobatiformes: Urolophidae) en el golfo de Tehuantepec, Mexico	Thesis
Guzman Castellanos et al	2014	Individual growth estimation in elasmobranchss: the multi-model inference approach	Journal Article
Guzman-Castellanos et al	2015	Historia de vida de la raya chilena Urotrygon chilensis (Günther, 1872) en el sureste del Pacífico mexicano	Thesis
Guzman et al	2018	Longest recorded trans-Pacific migration of a whale shark (Rhincodon typus)	Journal Article
Guzman et al	2020	Fisheries and conservation assessment of sharks in Pacific Panama	Journal Article
Guzman et al	2022	Movement, Behavior, and Habitat Use of Whale Sharks (Rhincodon typus) in the Tropical Eastern Pacific Ocean	Journal Article
Hacohen-Domene et al	2006	Abundance of whale shark (Rhincodon typus) preferred prey species in the southern Gulf of California, Mexico	Journal Article
Haconen-Domene	2007	Ecologia trofica alimentaria del tiburon balleba en la costa occidental del Golfo de California, Mexico	Thesis
Hanna	2016	Spatial and temporal patterns of R. typus in the tropical fjord Golfo Dulce, Costa Rica	Conference Proceedings
Harty et al	2022	Demographics and dynamics of the worlds largest known population of oceanic manta rays Mobula birostris in coastal Ecuador	Journal Article
Headley	2017	Presence and prevalence of microplastics in the water and marine organisms of the Gulf of Santa Elena , Guanacaste, Costa Rica	Journal Article
Hearn et al	2010	Hotspots within hotspots? Hammerhead shark movements around Wolf Island, Galapagos Marine Reserve	Journal Article
Hearn et al	2013	Simple criteria to determine detachment point of towed satellite tags provide first evidence of return migrations of whale sharks (Rhincodon typus) at the Galapagos Islands, Ecuador	Journal Article
Hearn et al	2014	Elasmobranchs of the Galapagos Marine Reserve	Book chapter
Hearn et al	2016	Adult female whale sharks make long-distance movements past Darwin Island (Galapagos, Ecuador) in the Eastern Tropical Pacific	Journal Article
Hearn et al	2016	Association of adult female whale sharks with open ocean and coastal upwelling frontal systems in the Eastern Tropical Pacific	Conference Proceedings
Hearn et al	2016	Ten years of tracking shark movements highlight the ecological importance of the northern islands: Darwin and Wolf	Report
Hearn et al	2022	Cocos-Galápagos expedition data analysis update	Report
Hernandez Rodríguez et al	2017	Movimientos de sub-adultos de Tiburón Martillo, Sphyrna lewini, en las Islas Galápagos	Thesis
Hernandez-Fernandez et al	2021	Captura de peces elasmobranquios provenientes de la pesca artesanal en las playas de Poneloya y las Peñitas, León, Nicaragua	Journal Article
Hernandez-Nava &; Alvarez-Borrego	2013	Zooplankton in a whale Shark (Rhincodon typus) feeding area of Bahia de los Angeles (Gulf of California)	Journal Article
Hernández-Padilla et al	2020	Variación espacial en la composición y abundancia de las especies capturadas por las pesquerías de pequeña escala en el litoral del Pacífico de Guatemala	Journal Article
Hernandez et al	2009	MORPHOLOGICAL IDENTIFICATION OF FINS OF THE MAIN TRADED PELAGIC Shark SPECIES IN CHILE: BLUE Shark (Prionace glauca Linnaeus), SHORTFIN MAKO (Isurus oxyrhinchus Rafinesque), AND PORBEAGLE (Lamna nasus Bonnaterre)	Journal Article
Hernandez et al	2010	Review of the occurrence and distribution of the basking shark ( Cetorhinus maximus) in Chilean waters	Journal Article
Hernandez et al	2008	Characterization of the pelagic Shark-fin trade in north-central Chile by genetic identification and trader surveys	Journal Article
Hevia-Hormazabal et al	2011	Record of a Diprosopus Monster of Blue Shark (Prionace glauca) from Chile	Journal Article
Hilbourne et al	2016	Atmospheric and oceanographic impacts on whale shark (Rhincodon typus) seasonality in the Bay of La Paz, Mexico	Conference Proceedings
Hinojosa-Álvarez	2007	Áreas de crianza de tiburones en el área de Salina Cruz, Oaxaca	Thesis
Hirschfeld	2013	Habitat use and movement patterns of juvenile and neonate blacktip sharks, Carcharhinus limbatus in nursery areas on San Cristobal Island, Galapagos	Thesis
Hirschfeld	2021	Population structure and connectivity of demersal sharks in isolation	Thesis
Hleap et al	2010	Informe técnico sobre elasmobranquios pnn Gorgona expedición científica 2009	Report
Hleap et al	2012	Morphometric relationships of the round ray Urotrygon rogersi: quantitative implications under linear models	Journal Article
Hooker	2009	Nuevos registros de peces costeros tropicales para el Perú	Journal Article
Hoyos-Padilla et al	2022	Clipperton Atoll as critical habitat for migratory sharks and the establishment of a chain of marine reserves in the eastern tropical Pacific.	Report
Hoyos-Padilla	2003	Biología Reproductiva del Tiburón Piloto Carcharhinus falciformis en Baja California Sur	Thesis
Hoyos-Padilla et al	2014	Ontogenetic migration of a female scalloped hammerhead shark Sphyrna lewini in the Gulf of California	Journal Article
IFP	2005	Monitoreo y anáisis de las operaciones de pesca conjunta de pez espada	Report
Insuasti-Zárate	2016	Comportamiento alimentario de tres especies de tiburones capturados ilegalmente en la reserva marina de Galápagos.	Thesis
Isais et al	2016	Compared Morphology of the Cephalic Musculature in Five Species of Genus Urotrygon (Chondrichthyes: Urolophidae)	Journal Article
Ixquiac Cabrera	2009	Áreas de crianza de tiburones en la plataforma continental del Pacífico de Guatemala: Herramienta para el manejo y aprovechamiento sostenido del recurso tiburón	Report
Ixquiac Cabrera	2009	Identificación, Abundancia, Distribución Espacial de Batoideos (Rayas) en el Pacífico Guatemalteco	Report
Ixquiac Cabrera	2014	Conocimiento actual sobre el Tiburón martillo Sphyrna lewini en Guatemala	Report
Ixquiac Cabrera	2020	Estructura trófica, migración y segregación en las áreas de crianza de tiburones martillo Sphyrna lewini en el área protegida marina propuesta Iztapa-Monterrico, en la plataforma del pacífico de Guatemala como instrumento de manejo.	Report
Jiménez-García et al	2017	Aspectos reproductivos y de crecimiento de la raya látigo Hypanus longus (Garman, 1880) en la bahía de La Paz, BCS, México	Thesis
Jimenez et al	2005	A new eastern north pacific smoothhound Shark (genus Mustelus, family Triakidae) from the Gulf of California	Journal Article
Rojas et al	2000	Shark fisheries in Central America: A review and update	Journal Article
Jost et al	2016	L’Atoll de Clipperton (île de la Passion): Biodiversité, menaces, et recommandations pour sa conservation.	Report
Juarez et al	2011	Monoclonal Antibodies for the Identification and Purification of vNAR Domains and IgNAR Immunoglobulins from the Horn Shark Heterodontus francisci	Journal Article
Kanagusuku et al	2020	Multiple morphological abnormalities in a blue shark Prionace glauca (Linnaeus, 1758) embryo from the Peruvian coast, southeast Pacific	Journal Article
Kanagusuku et al	2021	Morphological characterization of dermal denticles of the Broadnose Sevengill Shark Notorynchus cepedianus (Elasmobranchii: Hexanchidae).	Journal Article
Kanagusuku et al	2022	Morphology of dermal denticles of the Galapagos bullhead shark Heterodontus quoyi (Elasmobranchii: Heterodontidae), a Southeast Pacific shark	Journal Article
Kelez et al	2020	First reports of Megamouth Shark, Megachasma pelagios Taylor, Compagno & Struhsaker, 1983 (Lamniformes, Megachasmidae), in Peru	Journal Article
Ketchum et al	2014	Inter-island movements of scalloped hammerhead sharks (Sphyrna lewini) and seasonal connectivity in a marine protected area of the eastern tropical Pacific	Journal Article
Ketchum et al	2020	Shark movement patterns in the Mexican Pacific: A conservation and management perspective	Journal Article
Ketchum	2003	Distribución espacio-temporal y ecología alimentaria del tiburón ballena (RhincodontTypus) en la bahía de La Paz y zonas adyacentes en el Suroeste del Golfo de California	Thesis
Ketchum et al	2014	Seasonal changes in movements and habitat preferences of the scalloped hammerhead shark (Sphyrna lewini) while refuging near an oceanic island	Journal Article
Ketchum et al	2013	Segregation and foraging ecology of whale sharks, Rhincodon typus, in the southwestern Gulf of California	Journal Article
Klarian et al	2016	Assessing the trophic position of two sharks from the open waters of the southeastern Pacific Ocean.	Journal Article
Klarian et al	2018	New insights on the trophic ecology of blue (Prionace glauca) and shortfin mako sharks (Isurus oxyrinchus) from the oceanic eastern South Pacific	Journal Article
Klimley & Jorgensen	2003	Pelagic fish assemblages at the Espíritu Santo seamount in the Gulf of California during El Niño 1997-1998 and non-El Niño	Journal Article
Klimley & Nelson	1984	Diel movement patterns of the scalloped hammerhead shark (Sphyrna lewini) in relation to E1 Bajo Espiritu Santo: a refuging central-position social system	Journal Article
Klimley et al	1988	Diel movements of scalloped hammerhead sharks, Sphyrna lewini Griffith and Smith, to and from a seamount in the Gulf of California	Journal Article
Klimley et al	1993	Descripción de los movimientos horizontales y verticales del tiburón martillo Sphyrna lewini, del sur del Golfo de California, México	Journal Article
Klimley et al	2022	Evidence for spatial and temporal resource partitioning of sharks at Roca Partida, an isolated pinnacle in the eastern Pacific	Journal Article
Klimley et al	2022	Studies of the movement ecology of sharks justify the existence and expansion of marine protected areas in the Eastern Pacific Ocean	Journal Article
Kohatsu	2020	Ecología trófica del tiburón de siete agallas Notorynchus cepedianus en el norte del Perú	Thesis
Kumli & Rubin	2011	Photo-Identification of the Manta Ray, Manta birostris, in the Revillagigedos Islands, Mexico	Report
Lamilla et al	2010	Estimacion del descarte de condrictios en pesquerias artesanales de Chile	Report
Lara Lizardi	2018	Distribution patterns of sharks in the Revillagigedo Archipelago and their connectivity in the Eastern Tropical Pacific	Thesis
Lara Lizardi et al	2018	Range expansion of the whitenose shark, Nasolamia velox, and migratory movements to the oceanic Revillagigedo Archipelago (west Mexico)	Journal Article
Lara Lizardi et al	2020	Shark movements in the Revillagigedo Archipelago and connectivity with the Eastern Tropical Pacific	Journal Article
Lara Lizardi et al	2022	Movement patterns and residency of bull sharks, Carcharhinus leucas, in a marine protected area of the Gulf of California	Journal Article
Lara-Mendoza & Márquez-Farías	2014	Estructura de tallas y relación peso-longitud del pez guitarra pinta, Rhinobatos glaucostigma (Rajiformes: Rhinobatidae) en la plataforma ontinental de Sinaloa, México	Journal Article
Lara-Mendoza & Márquez-Farías	2021	Reproductive strategy of the speckled guitarfish, Pseudobatos glaucostigmus (Elasmobranchii: Rhinobatidae), from the South-Eastern Gulf of California, Mexico	Journal Article
Lara-Mendoza et al	2016	Elasmobranquios capturados en la pesquería escamera de arrastre del centro-oriente del Golfo de California, México	Journal Article
Lara-Mendoza et al	2015	Feeding habits of the speckled guitarfish Rhinobatos glaucostigma (Elasmobranchii: Rhinobatidae)	Journal Article
Lara-Mendoza et al	2016	Biología, ecología trófica y demografía del Pez Guitarra Pinta, Rhinobatos glaucostigma (Rajiformes: Rhinobatidae), del Golfo de California.	Thesis
Larson et al	2021	Current and future considerations for shark conservation in the Northeast and Eastern Central Pacific Ocean	Journal Article
Lavaniegos et al	2012	Seasonal variability of copepods and cladocerans in Bahia de los Angeles (Gulf of California) and importance of Acartia clausi as food for whale Sharks	Journal Article
LeCroizier et al	2020	Trophic resources and mercury exposure of two silvertip shark populations in the Northeast Pacific Ocean	Journal Article
Lezama	2008	Estudio de la pesca artesanal frente a la reserva natural estero Padre Ramos (Comunidad Padre Ramos) el Viejo, Chinandega	Thesis
Lezama-Ochoa et al	2016	Present and future potential habitat distribution of Carcharhinus falciformis and Canthidermis maculata by-catch species in the tropical tuna purse-seine fishery under climate change	Journal Article
Lezama-Ochoa et al	2019	Spatial and temporal distribution of mobulid ray species in the eastern Pacific Ocean ascertained from observer data from the tropical tuna purse-seine fishery	Journal Article
Lezama-Ochoa et al	2019	Environmental characteristics associated with the presence of the Spinetail devil ray (Mobula mobular) in the eastern tropical Pacific	Journal Article
Licandeo & Cerna	2007	Geographic variation in life-history traits of the endemic kite skate Dipturus chilensis (Batoidea: Rajidae), along its distribution in the fjords and channels of southern Chile	Journal Article
Licandeo et al	2007	Age, growth, and reproduction of the roughskin skate, Dipturus trachyderma, from the southeastern Pacific	Journal Article
Litvinov	2006	On the role of dense aggregations of males and juveniles in the functional structure of the range of the blue shark Prionace glauca	Journal Article
Long et al	2011	Tropical eastern pacific records of the prickly shark, Echinorhinus cookei (Chondrichthyes: Echinorhinidae)	Journal Article
Long et al	2014	Summary of South American records of the smalltooth sand tiger shark Odontaspis ferox (Chondrichthyes: Odontaspidae), with the first record from Chilean waters	Journal Article
Loor-Andrade	2013	Ecología trófica de los tiburones martillo Sphyrna lewini y Sphyrna zygaena en el Pacífico ecuatoriano basada en isótopos estables	Thesis
Loor-Andrade et al	2017	Diet of the blue shark Prionace glauca in the Ecuadorian Pacific Ocean during the years 2013 to 2015	Journal Article
López de la Lama et al	2018	Attitudes and misconceptions towards sharks and shark meat consumption along the Peruvian coast	Journal Article
Lopez et al	2010	Preliminary diet analysis of the blue shark Prionace glauca in the eastern South Pacific	Journal Article
Lopez et al	2013	Trophic ecology of the dusky catshark Bythaelurus canescens (Gu¨ nther, 1878)(Chondrychthyes: Scyliorhinidae) in the southeast Paciﬁc Ocean	Journal Article
López et al	2012	Feeding and trophic relationships of two highly migratory sharks in the eastern south Pacific Ocean	Journal Article
Lopez et al	2022	Exploring the genetic diversity and population structure of Mobula birostris in two key aggregation zones in the Eastern Tropical Pacific	Journal Article
López-Angarita et al	2021	Bright spots for research and conservation of the largetooth sawfish Pristis pristis in Colombia and Panamá	Journal Article
López-Angarita et al	2021	Identifying nearshore nursery habitats for sharks and rays in the Eastern Tropical Pacific from fishers knowledge and landings	Journal Article
Lopez-Cruz et al	2010	Superoxide production, oxidative damage and enzymatic antioxidant defenses in Shark skeletal muscle	Journal Article
López-García et al	2012	Feeding habits and trophic ecology of Dasyatis longa (Elasmobranchii : Myliobatiformes): sexual , temporal and ontogenetic effects	Journal Article
López-García	2009	Aspectos biológicos de la raya látigo Dasyatis longa (Pisces: Dasyatidae) de la zona central del Pacífico Colombiano	Thesis
López-Garro et al	2012	First record of the blacktip reef shark Carcharhinus melanopterus (Carcharhiniformes: Carcharhinidae) from the Tropical Eastern Pacific	Journal Article
López-Garro et al	2009	Análisis de las capturas de tiburones y rayas en las pesquerías artesanales de Tárcoles, Pacífico central de Costa Rica	Journal Article
Lopez-Gorro & Zanella	2015	Tiburones y rayas capturados por pesquerías artesanales con línea de fondo en el Golfo Dulce, Costa Rica	Journal Article
López-Garro et al	2016	La pesca ilegal en el Parque Nacional Isla del Coco, Costa Rica	Report
López-Garro et al	2020	Residencia del tiburón punta blanca de arrecife, Triaenodon obesus, (Carcharhiniformes: Carcharhinidae) en las bahías Chatham y Wafer del Parque Nacional Isla del Coco, Costa Rica	Report
Lopez-Gorro & Zanella	2015	Capturas de la raya Dasyatis longa (Myliobatiformes: Dasyatidae) en las pesquerías artesanales de Golfo Dulce, Costa Rica	Report
López-Garro et al	2021	Residency of bull sharks, Carcharhinus leucas (Carcharhiniformes: Carcharhinidae), at San Pedrillo Islet in Islas Murciélago, North Pacific of Costa Rica	Journal Article
López-Garro	2012	Identificación, evaluación y manejo de hábitats críticos utilizados por el tiburón martillo (Sphyrna lewini) y otros elasmobranquios en Golfo Dulce, Costa Rica	Thesis
Lopez-Martinez et al	2018	Association of the whale Shark Rhincodon typus with the cannonball jellyfish Stomolophus meleagris	Journal Article
Lopez et al	2009	Feeding of the shortfin mako Shark Isurus oxyrinchus Rafinesque, 1810 (Lamniformes: Lamnidae) in the Southeastern Pacific	Journal Article
Lopez et al	2010	Preliminary diet analysis of the blue shark Prionace glauca in the eastern South Pacific	Journal Article
Lopez et al	2012	Feeding and trophic relationships of two highly migratory sharks in the eastern south Pacific Ocean	Journal Article
Lopez et al	2013	Trophic ecology of the dusky catshark Bythaelurus canescens (Gunther Gunther, 1878) (Chondrychthyes: Scyliorhinidae) in the southeast Pacific Ocean	Journal Article
Lopez et al	2013	Heavy metal concentrations of two highly migratory Sharks (Prionace glauca and Isurus oxyrinchus) in the southeastern Pacific waters: comments on public health and conservation	Journal Article
Lucas-Gómez	2020	Descripción del desembarque de organismos de la clase Chondrichthyes en el puerto de Santa Rosa, Santa Elena, año 2020	Thesis
Besnard et al	2021	Foraging depth depicts resource partitioning and contamination level in a pelagic shark assemblage: insights from mercury stable isotopes	Journal Article
Macias Figueroa	2022	Análisis de los aspectos biológicos y pesqueros de batoideos en el Ecuador (Revisión literatura)	Thesis
Madrigal-Mora et al	2022	Do reef fish assemblages benefit from a marine protected area in the north Pacific coast of Costa Rica?	Journal Article
Manrique & Mayaute	2017	Hábitos alimentarios de las rayas Pseudobatos planiceps (Garman, 1880), Hypanus dipterurus (Jordan & Gilbert, 1880) y Myliobatis chilensis (Philippi, 1892), en Pisco, Ica, Perú, 2016	Thesis
Markelys	2008	Evaluación de la pesquería artesanal de tiburones en la costa suroeste del Golfo de Montijo, Puerto Nance, provincia de Veraguas	Thesis
Márquez-Farías & Lara-Mendoza	2014	Notas sobre la morfología del aparato reproductor de la quimera, Hydrolagus melanophasma (Chondrichthyes, Holocephali), de la costa oeste de Baja California, México	Journal Article
Marquez-Farías et al	2015	Feeding habits of the speckled guitarfish Rhinobatos glaucostigma (Elasmobranchii : Rhinobatidae)	Journal Article
Marquez-Farías et al	2017	Occurrence of a juvenile white shark (Carcharodon carcharias) in the southeastern Gulf of California, Mexico	Journal Article
Marquez-Farías	2002	The artisanal ray fishery in the Gulf of California: Development, fisheries research, and management issues. IUCN Shark Specialist Group	Journal Article
Marquez-Farías	2005	Observations on the Biology of the Pacific Sharpnose Shark (Rhizoprionodon longurio, Jordan and Gilbert, 1882), Captured in Southern Sinaloa, México	Journal Article
Marquez-Farías	2006	Distribución y migración de tiburones pelágicos en el Golfo de California y sus zonas adyacentes	Report
Marquez-Farías et al	2022	Bayesian estimation of the age and growth of the round stingray (Urobatis halleri) in the Gulf of California in Mexico	Journal Article
Marquez-Farías	2005	Gillnet Mesh Selectivity for the Shovelnose Guitarfish (Rhinobatos productus) from Fishery-Dependent Data in the Artisanal Ray Fishery of the Gulf of California, Mexico	Journal Article
Marquez-Farías	2007	Reproductive biology of shovelnose guitarfish Rhinobatos productus from the eastern Gulf of California Mexico	Journal Article
Marquez-Farías	2011	Assessment of the impact of gillnets on the population structure of the shovelnose guitarfish Rhinobatos productus from the Gulf of California, Mexico	Journal Article
Marquez-Velasquez	2011	Aspectos biológicos de la raya espinosa Urotrygon sp.1 (Batoidea: Urotrygonidae) de la zona sur del Pacífico colombiano	Thesis
Martínez-Ayala et al	2022	Heavy metal concentrations in the Pacific sharpnose shark Rhizoprionodon longurio from the Santa Rosalia mining zone, Baja California Sur, Mexico	Journal Article
Martínez-Hernández	2021	Tasas de captura nominal de Sphyrna zygaena (Linnaeus, 1758) y su relación con diversos predictores en el Noroeste del Pacífico Mexicano	Thesis
Martínez-Ortiz et al	2015	The Ecuadorian artisanal fishery for large pelagics: Species composition and spatio-temporal dynamics	Journal Article
Martínez-Ortiz et al	2017	New records of megamouth shark, Megachasma pelagios off Ecuador, Eastern Pacific Ocean	Journal Article
Martínez-Revieux	2021	Biología de la reproducción de Pseudobatos glaucostigmus (JORDAN & GILBERT, 1883) en Santa Rosalía, Baja California Sur, México	Thesis
Martínez-Mayorga	2011	Patrones en los movimientos horizontales y verticales del tiburón ballena (Rhincodon typus) y su relación a variables oceanográficas Vertical and horizontal movement patterns of the whale shark (Rhincodon typus) and their relationship with oceanographic variables.	Thesis
Mascareño-Suárez	2019	Abundancia relativa, riqueza de especies y efecto de variables ambientales sobre tiburones pelágicos en los Cabos y Hawai, México	Thesis
Mason et al	2020	Fishers' solutions for hammerhead shark conservation in Peru	Journal Article
Mason et al	2019	Convergence of fishers; knowledge with a species distribution model in a Peruvian shark fishery	Journal Article
Mathews	1975	Some observations on the ecology of Galeus piperatus Springer and Wagner, a little known shark endemic to the Northern Gulf of California	Journal Article
Matley et al	2022	Habitat-specific performance of high-frequency acoustic telemetry tags in a tropical marine environment	Journal Article
Maz-Courrau et al	2012	Bioaccumulation and Biomagnification of Total Mercury in Four Exploited Shark Species in the Baja California Peninsula, Mexico	Journal Article
McCosker et al	2012	Description of a new species of deepwater catshark, Bythaelurus giddingsi sp. nov., from the Galápagos Islands (Chondrichthyes: Carcharhiniformes: Scyliorhinidae)	Journal Article
Medellín-Ortiz	2005	Determinación de edad del Tiburón Dormilón Búfalo (Heterodontus mexicanus), en la parte Norte del Golfo de California por medio de vértebras y espinas dorsales	Thesis
Medina-Rosas & Raymundo-Huizar	2014	Primer registro del pez de aguas profundas Harriotta raleighana (Chondrichthyes: Rhinochimaeridae) en la costa de Jalisco, Pacífico mexican	Journal Article
Medina-Trujillo	2021	Pesquería y demografía de la guitarra blanca, Pseudobatos productus, en Bahía Sebastián Vizcaíno, México	Thesis
Mejía-Falla & Navia	2011	Estadisticas pesqueras de tiburones y rayas en el Pacífico colombiano	Report
Mejía-Falla et al	2007	Tiburones y rayas de Colombia (Pisces: Elasmobranchii). Lista revisada, actualizada y comentada.	Journal Article
Mejía-Falla et al	2011	First record of morphological abnormality in embryos of Urotrygon rogersi (Jordan & Starks, 1895) (Myliobatiformes: Urotrygonidae) in the Tropical Eastern Pacific	Journal Article
Mejía-Falla et al	2006	Notas biológicas de la raya ocelada Zapteryx xyster Jordan &amp; Evermann, 1896 (Chondrichthyes: Rhinobatidae)en la zona central de pesca del Pacífico colombiano	Journal Article
Mejía-Falla & Navia	2011	Relationship between body size and geographic range size of elasmobranchs from the Tropical Eastern Pacific: An initial approximation for their conservation	Report
Mejía-Falla et al	2012	Reproductive variables ofUrotrygon rogersi (Batoidea:Urotrygonidae): a species with a triannual reproductivecycle in the eastern tropical Pacific Ocean	Journal Article
Mejía-Falla et al	2014	Age and Growth of the Round Stingray Urotrygon rogersi , a Particularly Fast-Growing and Short-Lived Elasmobranch	Journal Article
Mejía-Falla et al	2014	Uso de hábitat de Triaenodon obesus (Carcharhiniformes: Carcharhinidae), Rhincodon typus (Orectolobiformes: Rhincodontidae) y Manta birostris (Myliobatiformes: Myliobatidae) en el Parque Nacional Natural Gorgona, Pacífico colombiano	Journal Article
Mejía-Falla & Navia	2019	Checklist of marine elasmobranchs of Colombia	Journal Article
Mejia-Mercado	2013	Caracterización de la fauna íctica de profundidad encontrada en las fallas y cuencas del Golfo de California, México	Thesis
Mejia-Mercado	2006	Aspectos taxonómicos y biológicos de las rayas espinosas del género Urotrygon en el Pacífico Vallecaucano, Colombia	Thesis
Mejía-Salazar	2007	Biologia reproductiva del Cazon Biroche (Rhizoprionodon longurio) en el Pacifico Mexicano	Thesis
Mellado-Flores	2022	Patrones de distribución de Alopias pelagicus (Nakamura, 1935) con base en capturas comerciales en el Noroeste del Pacífico Mexicano	Thesis
Mendez-Loeza	2004	Habitos alimentarios de los cazones Mustelus californicus y Mustelus lunulatus (Triakidae) en el Alto Golfo de Caliofornia	Thesis
Méndez-Loeza	2008	Edad Y Crecimiento Del Cazón Pardo, Mustelus Henlei (Gill, 1863), En La Región Norte Del Golfo De California	Thesis
Mendez-Macias et al	2019	Trophic ecology and ontogenetic shift in the diet of the sicklefin smoothhound (Mustelus lunulatus) in the southeastern Pacific Ocean	Journal Article
Mendoza et al	2017	The Largetooth Sawfish, Pristis pristis (Linnaeus, 1758), is not extirpated from Peru: new records from Tumbes	Journal Article
Meneses et al	2016	Trophic overlap between blue sharks (Prionace glauca) and shortfin makos (Isurus oxyrinchus): trophic linkages between two shark species in the Eastern Pacific Ocean food web	Journal Article
Merlo-Serna et al	2016	A checklist of helminth parasites of elasmobranchsii in Mexico	Journal Article
MINAM	2021	Diagnostico Situacional de las Mobulas en el Peru	Report
Ministerio del Ambiente	2012	Incidencia de tiburones, rayas, aves, tortugas y mamíferos marinos en la pesquería artesanal con enmalle de superficie en la caleta pesquera de Santa Rosa (Provincia de Santa Elena)	Report
Molina-Salgado et al	2021	Diet of the rasptail skate, Rostroraja velezi (Rajiformes: Rajidae), off Piura, Peru	Journal Article
Molina-Salgado et al	2022	Description of egg capsules of Rasptail Skate Rostroraja velezi (Chondrichthyes: Rajiformes: Rajidae) from northern Peru	Journal Article
Mongeon et al.	2013	Hook selectivity in an artisanal spotted rose snapper Lutjanus guttatus fishery on the Nicoya Peninsula, Costa Rica	Journal Article
Montes-Sánchez	2019	Impacto de la pesca camaronera en la subclase Elasmobranchii del Pacífico sur, Chiapas, México	Thesis
Mora-Zamacona	2017	Estimación de la edad y el crecimiento individual de la raya eléctrica Narcine entemedor (Jordan y Starks, 1895) en la Bahía de La Bahía De La Paz, Baja California Sur	Thesis
Moral-Flores et al	2015	Ginglymostoma unami sp. nov. (Chondrichthyes: Orectolobiformes: Ginglymostomatidae): una especie nueva de tiburón gata del Pacífico oriental tropical	Journal Article
Morales	2017	Salas y Gomez Expedition	Report
Morales et al	2021	Residential movements of top predators in Chile’s most isolated marine protected area: Implications for the conservation of the Galapagos shark, Carcharhinus galapagensis, and the yellowtail amberjack, eriola lalandi	Journal Article
Morales Pacheco et al	2016	Golfo de Tehuantepec	Book chapter
Morales-Aguilar	2022	Aspectos reproductivos de la raya látigo Hypanus longus (Garman, 1880) de los desembarques de la pesca artesanal en el Pacífico de Guatemala	Journal Article
Morales-Portillo	2020	Identificación de regiones estratégicas para la conservación de tiburones y el manejo de sus pesquerías en el golfo de California	Thesis
Morales-Saldaña et al	2022	Eastern Pacific Round Rays	Book chapter
Morales et al	2019	First sighting of a tropical benthic reef shark species at Rapa Nui: chance dispersal or a sign of things to come?	Journal Article
Morales et al	2019	Spatial and seasonal differences in the top predators of Easter Island: Essential data for implementing the new Rapa Nui multiple-uses marine protected area	Journal Article
Moreno et al	2018	Distribución espacial de Elasmobranquios en la costa continental ecuatoriana	Journal Article
Moreno-Preciado	2013	Elasmobraquios componentes de la fauna de acompañamient de lapequería de camarón en el golfo de california del2002-2011	Thesis
Moreno-Santoyo	2014	Caracterización de ls aptrones espaciales de tiburones amrtillo en el pacífico mexicano	Thesis
Moreno-Vera et al	2018	Distribución espacial de Elasmobranquios en la costa continental ecuatoriana	Journal Article
Moreno-Vera	2012	Distribución espacial de los Elasmobranquios sobre la base de capturas totales por lance y por estratos en la Costa Continental Ecuatoriana	Thesis
Moreno et al	2017	Southernmost record of the giant manta ray mobula birostris (Walbaum, 1792) in the eastern pacific	Journal Article
Muñoz Osorio	2010	Zoogeografía de rayas (Chondrichthyes: Batoidea) del Pacífico Oriental Tropical	Thesis
Munoz-Osorio et al	2013	First record of a bicephalic embryo of smalltail Shark Carcharhinus porosus	Journal Article
Muntaner-López	2016	Movement patterns and habitat use of the silver tip shark (Carcharhinus albimarginatus) at the revillagigedo Archipielago	Thesis
Murillo-Rammos	2012	Hábitos alimenticios del tiburón tinto Isurus oxyrinchus (Rafinesque 1810), en el puerto pesquero artesanal de Santa Rosa, Salinas - Ecuador durante enero 2011- noviembre 2011	Thesis
Nalesso et al	2019	Movements of scalloped hammerhead sharks (Sphyrna lewini) at Cocos Island, Costa Rica and between oceanic islands in the Eastern Tropical Pacific	Journal Article
Nance et al	2011	Demographic Processes Underlying Subtle Patterns of Population Structure in the Scalloped Hammerhead Shark, Sphyrna lewini	Journal Article
Nates-López, Amparo	2015	Caracterización individual del uso del hábitat del tiburón ballena (Rhincodon typus) en Bahía de los Ángeles mediante el uso de foto-identificación y telemetría acústica	Thesis
Nava-Nava & Márquez-Farías	2014	Size at maturity of the smooth hammerhead Shark, Sphyma zygaena, captured in the Gulf of California	Journal Article
Navarro-Garcia, G	2004	Characterization of the lipid composition and natural antioxidants in the liver oil of Dasyatis brevis and Gymnura marmorata rays	Journal Article
Navarro-Gonzalez, JA	2018	Morphological description of adult mouthparts of Urotrygon nana and a U. rogersi (Urotrygonidae): lnterspecific and intraspecific differences	Journal Article
Navarro-Gonzalez, JA	2012	Diet composition of batoids on the continental shelf off Nayarit and Sinaloa, Mexico	Journal Article
Navia Lopez & Falla-Mejía	2016	Fishing effects on elasmobranchs from the Pacific Coast of Colombia	Journal Article
Navia Lopez et al	2006	Notas sobre la biologia y dieta del Mustelus lunulatus en la zona central de pesca del Pacífico colombiano	Journal Article
Navia Lopez et al	2017	How many trophic roles can elasmobranchs play in a marine tropical network?	Journal Article
Navia Lopez et al	2007	Feeding ecology of elasmobranch fishes in coastal waters of the Colombian Eastern Tropical Pacific.	Journal Article
Navia Lopez	2009	Hábitos alimentarios, relaciones tróficas e importancia ecológica de Urotrygon rogersi (Elasmobranchii: Batoidea) en la zona central del océano Pacífico Colombiano	Thesis
Navia Lopez et al	2011	Sexual, ontogenetic, temporal and spatial effects on the diet of Urotrygon rogersi (Elasmobranchii:Myliobatiformes)	Journal Article
Navia Lopez et al	2013	Función ecológica de tiburones y rayas en un ecosistema costero tropical del pacífico colombiano	Thesis
Navia Lopez et al	2016	The structure of a marine tropical food web, and its implications for ecosystem-based fisheries management	Journal Article
Navia Lopez et al	2018	Diversity, distribution and macroecological patterns of elasmobranchs of the American Pacific Ocean	Conference Proceedings
Navia Lopez et al	2002	Aspectos de la biología de los elasmobranquios capturados como fauna acompañante del camarón en aguas someras del Pacífico colombiano	Thesis
Navia Lopez et al	2006	Notas sobre la biología y dieta del toyo vieja (Mustelus lunulatus) en la zona central de pesca del Pacífico colombiano	Journal Article
Negrete-Aveiga	2007	Composición de los desembarques de la pesca artesanal de tiburón en Puerto López, Manabí, con énfasis en las dos especies más abundantes: Sphyrna zygaena y Squatina californica	Thesis
Negroe-Álvarez	2018	Estructura Genético-Poblacional Del Tiburón Angel (Squatina Californica Ayres, 1859) En Aguas Costeras De Baja California	Thesis
Nelson & Eckert	2007	Foraging ecology of whale sharks (Rhincodon typus) within Bahia de Los Angeles, Baja California Norte, Mexico	Journal Article
Nicolás-Chavez	2022	Interacciones de limpieza y estructura de la comunidad de peces en arrecifes rocosos del archipiélago de Revillagigedo	Thesis
Noriega et al	2012	Artisanal fishery of elasmobranchss within two marine protected areas in the Upper Gulf of California	Journal Article
Notarbartolo di Sciara	1987	The natural history of the rays of the genus Mobula in the Gulf of California	Journal Article
Núñez	2011	Guía ilustrada para la identificación de peces del Golfo de Fonseca	Report
Ochoa Díaz	2009	Espectro trófico del tiburón martillo Sphyrna zygaena (Linnaeus, 1758) en Baja California sur: aplicación de δ13C Y δ15N	Thesis
Oñate-González et al	2017	Trophic ecology of the blotched stingray, Urotrygon chilensis (Elasmobranchii: Myliobatiformes: Urotrygonidae), in three areas of the Mexican Pacific	Journal Article
Orozco Guarín	2014	Aspectos reproductivos del tiburón martillo Sphyrna corona en el Pacífico colombiano	Thesis
Osuna-Peralta et al	2014	Stomach contents of the Pacific sharpnose Shark, Rhizoprionodon longurio (Carcharhiniformes, Carcharhinidae) in the southeastern Gulf of California	Journal Article
Otero-Castellanos	2010	Descripción de algunos aspectos biológicos y pesqueros de las especies de tiburones capturadas por la pesca artesanal en Arboletes y en Puerto rey	Thesis
Pabón-Aldana et al	2022	Age and growth of Pacific cownose ray, Rhinoptera steindachneri: a species with intermediate growth and shorter lifespan than expected	Journal Article
Pacheco-Polanco et al	2015	Agregaciones de alimentación del tiburón ballena, Rhincodon typus (Orectolobiformes: Rhincodontidae) en Golfo Dulce, Península de Osa, Costa Rica	Journal Article
Páez-Cordovez	2020	¿Existe comportamiento de termorregulación en tiburones juveniles? Un caso de estudio en Sphyrna lewini y Carcharhinus limbatus en una zona de crianza ubicada en las Islas Galápagos	Thesis
Páez-Rosas et al	2018	Feeding behavior and trophic interaction of three shark species in the Galapagos Marine Reserve	Journal Article
Páez-Rosas et al	2021	Trophic variation during the early stages of blacktip sharks (Carcharhinus limbatus) within coastal nurseries of the Galapagos Marine Reserve	Journal Article
Pajuelo et al	2018	Occurrence and bycatch of juvenile and neonate whale sharks (Rhincodon typus) in Peruvian waters	Journal Article
Palacios-Martínez et al	2014	Recomendaciones de manejo de la población del tiburón nodriza (Ginglymostoma cirratum), en la reserva natural absoluta Cabo Blanco, Costa Rica	Journal Article
Palacios et al	2021	Description of first nursery area for a pygmy devil ray species (Mobula munkiana) in the Gulf of California, Mexico	Journal Article
Palma-Chávez	2014	Biología reproductiva de las rayas: mariposa Gymnura marmorata (Cooper, 1863) y torpedo Narcine entemedor (Jordan &amp; Starks, 1895) desembarcados en Santa Rosa, Salinas	Thesis
Palomino et al	2020	Monitoreo de megafauna marina (Mobula birostris y Rhincodon typus) usando métodos satelitales y acústicos para entender los patrones de distribución poblacional y movimientos migratorios para optimizar las medidas de conservación.	Report
Pancaldi et al	2019	Mercury and selenium in the filter-feeding whale Shark (Rhincodon typus) from two areas of the Gulf of California, Mexico	Journal Article
Pancaldi et al	2019	Trace Elements in Tissues of Whale Sharks (Rhincodon typus) Stranded in the Gulf of California, Mexico	Journal Article
Panta	2015	Variación estacional de la actividad extractiva en las poblaciones icticas de los humedales de Sechura, Piura 2013-2014	Thesis
Pardo-Gandarillas et al	2007	Dieta de tiburones juveniles Prionace glauca (Linnaeus, 1758) (Carcharhiniformes: Carcharhinidae) en la zona litoral centro-sur de Chile	Journal Article
Párraga et al	2012	Caracterización de las tácticas de pesca en la pesquería multiespecítica de crustáceos demersales en Chile	Journal Article
Pasten-Marambio et al	2018	A case of tetrophthalmia with unilateral synophthalmia in an unborn fetus of blue Shark Prionace glauca (Carcharhiniformes, Carcharhinidae)	Journal Article
Payán et al	2010	New records of Gorgona guitarfish Rhinobatos prahli on the Colombian Pacific coast	Journal Article
Payán et al	2011	Biology of the guitar ray Rhinobatos leucorhynchus (Günther, 1867) (Rajiformes: Rhinobatidae) in the Colombian Pacific	Journal Article
Valenzuela Quiñones	2017	Feeding habits and trophic level of the shovelnose guitarfish (Pseudobatos productus) in the upper Gulf of California	Journal Article
Pazmiño et al	2017	Genome-wide SNPs reveal low effective population size within confined management units of the highly vagile Galapagos shark (Carcharhinus galapagensis)	Journal Article
Pazmiño et al	2018	Strong trans-Pacific break and local conservation units in the Galapagos shark (Carcharhinus galapagensis) revealed by genome-wide cytonuclear markers	Journal Article
Pazmiño et al	2019	Introgressive hybridisation between two widespread Sharks in the east Pacific region	Journal Article
Peñaherrera-Palma et al	2012	Diel use of a saltwater creek by white-tip reef sharks Triaenodon obesus (Carcharhiniformes: Carcharhinidae) in Academy Bay, Galapagos Islands	Journal Article
Peñaherrera-Palma et al	2017	Report on the population status of hammerhead sharks in the Galapagos Marine Reserve	Report
Peñaherrera-Palma et al	2018	Evaluating abundance trends of iconic species using local ecological knowledge	Journal Article
Peñaherrera-Palma et al	2018	Biological justification for the creation of the Migravia Coco-Galapagos	Book
Peñaherrera-Palma et al	2020	Assessing the Eficacy of a Marine Reserve to Protect Sharks with Differential Habitat Use	Journal Article
Peniche et al	2004	Formation and stability of Shark liver oil loaded chitosan/calcium alginate capsules	Journal Article
Pequeño & Saez	2003	The shark Carcharhinus galapagensis from Salas y Gómez Island, Chile (Chondrichthyes: Carcharhinidae)	Journal Article
Peregrín-Tovar	2014	Bases para la estimación de la Capacidad de Carga Turística y propuestas para su implementación para laactividad de avistamiento de tiburón ballena (Rhincodon typus)en Bahía de los Ángeles, B.C.	Thesis
Pérez-Durán	2021	Hábitos alimenticios de la raya guitarra Pseudodatos buthi (Rutledge, 2019), en Santa Rosalía, Baja California Sur, México	Thesis
Pérez-Guadamu	2022	Análisis del contenido estomacal de juveniles de tiburón martillo Sphyrna lewini (Griffith &amp; Smith, 1834) durante 2019 – 2021.	Thesis
Pérez-Huaripata et al	2021	Population indicators of shortfin Mako Isurus oxyrinchus and blue shark Prionace glauca in the Peruvian coast	Report
Pérez-Jiménez	2006	Biología y taxonomía de los tiburones del género Mustelus (Elasmobranchii) de la región norte del Golfo de California	Thesis
Perez-Jimenez & Sosa-Nishizaki	2008	Reproductive biology of the brown smoothhound Shark Mustelus henlei, in the northern Gulf of California, Mexico	Journal Article
Pérez-Jiménez et al	2013	Morphological and molecular differentiation of smooth-hound Sharks (Genus Mustelus, Family Triakidae) from the Gulf of California	Journal Article
Pérez-Jiménez	2014	Historical records reveal potential extirpation of four hammerhead sharks (Sphyrna spp.) in Mexican Pacific waters	Journal Article
Pérez-Jiménez et al	2005	Artisanal shark fishery at" Tres Marías" islands and Isabel island in the central Mexican Pacific	Journal Article
Pérez-Jiménez et al	2010	Determining reproductive parameters for population assessments of two smoothhounds (Mustelus californicus and Mustelus lunulatus) from the northern Gulf of California, Mexico	Journal Article
Perusquia-Ardón, J C	2020	Diversidad funcional de tiburones en Parque Nacional Cabo Pulmo	Thesis
Polo-Silva et al	2018	Morphometric relationships for some species of elasmobranchs from tropical eastern Pacific	Journal Article
Polo-Silva et al	2004	Espectro trófico de dos especies de tiburon zorro, (Chondrichthyes Alopiidae) Alopias pelagicus Nakamura, 1935 y Alopias superciliosus (Lowe, 1839), en playa Tarqui, Manta Ecuador	Thesis
Polo-Silva et al	2007	Hábitos alimenticios del tiburón zorro Alopias superciliosus en el Pacífico ecuatoriano	Journal Article
Polo-Silva et al	2009	Descripción de la dieta de los tiburones zorro (Alopias pelagicus) y (Alopias superciliosus) durante la época lluviosa en aguas ecuatorianas	Journal Article
Polo-Silva et al	2012	Trophic inferences of blue shark (Prionace glauca) in the Mexican Pacific from stable isotope analysis in teeth	Journal Article
Polo-Silva et al	2013	Trophic shift in the diet of the pelagic thresher shark based on stomach contents and stable isotope analyses	Journal Article
Polo-Silva et al	2015	Population and individual foraging patterns of two hammerhead sharks using carbon and nitrogen stable isotopes	Journal Article
Porras	2005	Características de la pesca y condiciones reproductivas del tiburón punta de zapato (Nasolamia velox) capturado en el puerto de San Jose y buena vista en el Pacifico de Guatemala	Thesis
Porsiel et al	2021	The devil is coming: Feeding behavior of juvenile Munk’s devil rays (Mobula munkiana) in very shallow waters of Punta Descartes, Costa Rica	Journal Article
Posada-Prado	2020	Movimientos, residencia y patrones de comportamiento del tiburón limón (Negaprion brevirostris) en el Parque Nacional Cabo Pulmo, México.	Thesis
Preciado-González	2018	Distribución y abundancia de Manta birostris (Walbaum, 1792) en el Archipiélago de Revillagigedo durante el año 2016	Thesis
Preciado-González	2021	Movimientos y residencia de la manta gigante Mobula birostris en el Océano Pacífico mexicano	Thesis
Prieto-Veloz	2015	Aspectos reproductivos de la raya guitarra punteada Rhinobatos prahli desembarcados en el puerto de Santa Rosa - Santa Elena	Thesis
Pristine Seas	2013	Islas desventuradas: Biodiversidad marina y propuesta de conservación	Report
Queirolo et al	2011	Species composition and bycatches of a new crustacean trawl in Chile	Journal Article
Queiroz et al	2019	Global spatial risk assessment of sharks under the footprint of fisheries	Journal Article
Quimbayo et al	2017	Fish cleaning interactions on a remote island in the Tropical Eastern Pacific	Journal Article
Quintanilla et al	2015	Conservation genetics of the scalloped hammerhead shark in the Pacific coast of Colombia.	Journal Article
Quiroz et al	2009	Reproduction and population aspects of the yellownose skate, Dipturus chilensis (Pisces, elasmobranchsii: Rajidae), from southern Chile	Journal Article
Quiroz et al	2011	Vulnerability to exploitation of the yellownose skate (Dipturus chilensis) off southern Chile	Journal Article
Quiroz & Wiff	2005	Demographic analysis and exploitation vulnerability of beaked skate (Dipturus chilensis) off the Chilean austral zone	Report
Quiroz & Wiff	2008	Species composition, catch rates, and size structures of fishes caught in the small-scale longline skate fishery off southern Chile	Journal Article
Ramirez-Amaro et al	2017	Population structure of the Pacific angel Shark (Squatina californica) along the northwestern coast of Mexico based on the mitochondrial DNA control region	Journal Article
Ramírez-Macías et al	2007	Variations of the mitochondrial control region sequence in whale Sharks (Rhincodon typus) from the Gulf of California, Mexico	Journal Article
Ramírez-Macías	2016	Key elements for managing whale shark tourism in the Gulf of California	Conference Proceedings
Ramírez-Macías et al	2009	Isolation and characterization of microsatellite loci in the whale Shark (Rhincodon typus)	Journal Article
Ramírez-Macías et al	2012	Whale shark Rhincodon typus populations along the west coast of the Gulf of California and implications for management	Journal Article
Ramírez-Macías et al	2015	Monitoreo de tiburón ballena en Nayarit, Temporada 2013–2014.	Journal Article
Ramírez-Macías et al	2017	Oceanic adults, coastal juveniles: Tracking the habitat use of whale sharks off the Pacific coast of Mexico	Journal Article
Rangel-Morales et al	2022	Regional philopatry of scalloped hammerhead sharks (Sphyrna lewini) to nursery areas in the Mexican Pacific	Journal Article
Rentería-Bravo	2016	Estimación del Tiempo de residencia neonatos y juveniles de S lewini Golfo de California con base en e análisis de sus contenios estomacales y edad	Thesis
Restrepo-Gómez et al	2021	Effects of age, maturity stage, sex and seasonality on the feeding strategies of the diamond stingray (Hypanus dipterurus) in the southern Gulf of California	Journal Article
Rey et al	2022	Comunidad de metazoos parásitos del pejegallo Callorhinchus callorynchus (Linnaeus, 1758) (Chimaeriformes: Callorhinchidae) procedentes de la pesca artesanal en Pisco, Ica, Perú.	Journal Article
Reyes et al	2005	Antecedentes preliminares sobre la alimentación del cazón Galeorhinus galeus (Linnaeus, 1758) (Carcharhiniformes: Triakidae en la zona centro-sur de Chile	Journal Article
Reyes et al	2009	Diversidad, distribución, riqueza y abundancia de condrictios de aguas profundas a través del archipiélago patagónico austral, Cabo de Hornos, Islas Diego Ramírez y el sector norte del paso Drake	Journal Article
Robles et al	2015	Caracterización de la captura de tiburones por la pesca artesanal en los manglares de David, Golfo de Chiriquí, Pacífico de Panamá	Journal Article
Rodriguez	2013	Estudio en comunidades pesqueras en la costa Pacífica de Panamá para evaluar la situación sobre la problemática de la pesquería de tiburones para establecer estrategias de conservación	Report
Rodriguez	2014	Determinación de zonas de crianza de tiburones en el Golfo de Montijo, y su zona de influencia como estrategia para su conservación y manejo pesquero	Report
Rodríguez Arana Favela	2018	Movimientos, conectividad genética y tamaño poblacional del tiburón martillo Sphyrna lewini, en sus áreas de crianza al sur del Golfo de California	Thesis
Rodríguez-Arriatti	2014	Determinación de zonas de crianza de tiburones en el Golfo de Montijo, y su zona de influencia como estrategia para su conservación y manejo pesquero	Report
Rodríguez-Arriatti	2019	Caracterización biológica-pesquera de la pesca de tiburones en el área de crianza en Bahía Chame: Implicancias en el manejo sostenible de las poblaciones	Report
Rodriguez-Burgos et al	2022	The impact of climate change on the distribution of Sphyrna lewini in the tropical eastern Pacific	Journal Article
Enriquez-Andrade & Cardenas-Torres	2007	Bahia de los Ångeles: recursos naturales y comunidad: Tiburon ballena.	Report
Rodriguez-Dowdell et al	2007	Property rights-based management: Whale Shark ecotourism in Bahia de los Angeles, Mexico	Journal Article
Rodríguez-Lorenzo	2007	Edad y crecimiento de la raya mariposa Gymnura marmorata del alto Golfo de Baja California, Mexico.	Thesis
Rodríguez-Ortiz	2013	Percepción de la pesquería del tiburón toro (Carcharhinus leucas) en aguas interinas de Nicaragua	Thesis
Rodriguez et al	2012	New host and geographical record for Mooleptus rabuka (Nematoda: Gnathostomatidae) in the largenose catShark Apristurus nasutus (Carchariniformes: Scyliorhinidae) off Juan Fernandez Archipelago, Chile	Journal Article
Rojas et al	2001	Size and distribution of Pandarus satyrus (Copepoda : Pandaridae) on the blue Shark Prionace glauca (Carcharhiniformes : Carcharhinidae) in Costa Rica	Journal Article
Rojas et al.	2006	Reproducción y Alimentacion del tiburon enano Mustelus dorsalis en el Golfo de Nicoya, Costa Rica: elementos para un manejo sostenible	Journal Article
Rojas Perea et al	2016	Estudio morfológico de batoideos del género Mobula (Myliobatiformes: Myliobatidae) del mar peruano	Thesis
Rojas-López et al	2022	Exploring the genetic diversity and population structure of Mobula birostris in two key aggregation zones in the Eastern Tropical Pacific	Journal Article
Romero-Caicedo et al	2015	Weight–length relationships of six batoids in the Ecuadorian Pacific	Journal Article
Romero-Caicedo et al	2014	Reproduction of the pelagic thresher shark Alopias pelagicus in the equatorial Pacific	Journal Article
Romero-Caicedo & Carrera-Fernández	2015	Reproduction of the whitesnout guitarfish Rhinobatos leucorhynchus in the Ecuadorian Pacific Ocean	Journal Article
Romero-Caicedo et al	2016	Reproductive parameters of the Pacific angel shark Squatina californica (Selachii: Squatinidae)	Journal Article
Romero-Caicedo	2013	Biología reproductiva del tiburon angelito Squatina californina en el suroeste del Golfo de California, Mexico	Thesis
Romo-Curiel	2004	Biología Reproductiva del pez guitarra Rhinobatos produstus Ayres, 1856 (Chondrichthyes: Rhinobatidae) en la región Norte del Golfo de California, México.	Thesis
Romo-Curiel et al	2017	Reproductive cycle and maternal–embryonic nutritional relationship of shovelnose guitarfish Pseudobatos productus in the Gulf of California	Journal Article
Ronquillo	2019	Distribución, abundancia, estructura de tallas y fidelidad de sitio de Aetobatus laticeps, mediante monitoreo participativo y foto-identificación I3S en la Reserva Marina El Pelado, Santa Elena	Thesis
Rosa-Meza	2010	Ecomorfología mandibular y dietas de batoideos en el Golfo de California	Thesis
Rosa-Meza et al	2013	Hábitos alimentarios de la guitarra punteada Rhinobatos glaucostigma (Elasmobranchii, Batoidea) en el sureste del golfo de California.	Journal Article
Rosas-Luis et al	2015	Cephalopod species in the diet of large pelagic fish (sharks and billfishes) in Ecuadorian waters	Journal Article
Rosas	2021	Pez sierra Pristis pristis una historia en Ecuador	Book chapter
Rosende-Pereiro & Corgos	2018	Pilot acoustic tracking study on young of the year scalloped hammerhead sharks, Sphyrna lewini, within a coastal nursery area in Jalisco, Mexico	Journal Article
Rosende-Pereiro et al	2020	Stomach content and stable isotopes reveal an ontogenetic dietary shift of young-of-the-year scalloped hammerhead sharks (Sphyrna lewini) inhabiting coastal nursery areas	Journal Article
Ruelas-Inzunza & Paez-Osuna	2005	Mercury in fish and Shark tissues from two coastal lagoons in the gulf of California, Mexico	Journal Article
Ruiz Sakamoto	2018	Movimentos y nivel de residendicia de la Manta gigante Mobula birostris en Bahía de Banderas, México	Thesis
Ruiz-Pérez et al	2016	Relaciones tróficas entre cinco especies de peces pelágicos que cohabitan en las costas de Oaxaca, México	Journal Article
Rutledge et al	2019	A New Guitarfish of the Genus Pseudobatos (Batoidea: Rhinobatidae) with Key to the Guitarfishes of the Gulf of California	Journal Article
Ryan et al	2017	Association of whale sharks (Rhincodon typus) with thermo-biological frontal systems of the eastern tropical Pacific	Journal Article
Saez & Pequeño	2010	Taxonomic dental keys for the Chilean taxa of the Superorder Squalomorphi (Chondricthyes: elasmobranchsii)	Journal Article
Saez et al	2010	Taxonomic key of the Superorder Squalomorphi from Chile (Pisces: elasmobranchsii)	Journal Article
Saez & Lamilla	2012	Taxonomic dental keys for the Chilean taxa of the superorder Rajomorphii (Chondrichthyes, batoidea)	Journal Article
Saez et al	2012	Taxonomic keys based on the morphology of the caudal fin, for the Sharks identification (Chondrichthyes; elasmobranchsii) from the Chilean coasts	Journal Article
Saez et al	2014	Morphology of the mechanosensory system of the lateral line system in Zearaja chilensis (batoidea: Rajidae)	Journal Article
Salas et al.	2015	Peces marinos de la Reserva Biologica Isla del Caño: Estructura de las comunidades de peces de arrecife y lista taxonomica actualizada de los peces costeros	Journal Article
Salazar et al	2007	Biología reproductiva del cazón bironche, Rhizoprionodon longurio, en el Pacífico Mexicano	Thesis
Saldaña-Ruiz et al	2017	Historical reconstruction of Gulf of California shark fishery landings and species composition, 1939–2014, in a data-poor fishery context	Journal Article
Saldaña-Ruiz	2017	The artisanal shark fishery in the Gulf of California: Historical catch reconstruction and vulnerability of shark species to the fishery	Thesis
Saldaña-Ruiz et al	2019	Biodiversity and conservation of sharks in Pacific Mexico	Book chapter
Salinas de León et al	2019	A matter of taste: Spatial and ontogenetic variations on the trophic ecology of the tiger shark at the Galapagos Marine Reserve	Journal Article
Salinas de León et al	2016	Largest global shark biomass found in the northern Galápagos Islands of Darwin and Wolf	Journal Article
Salinas de León et al	2017	First observation on the mating behaviour of the endangered scalloped hammerhead shark Sphyrna lewini in the Tropical Eastern Pacific	Journal Article
Salinas de León et al	2018	Deep-sea hydrothermal vents as natural egg-case incubators at the Galapagos Rift	Journal Article
Salinas de León et al	2017	First observation on the mating behaviour of the endangered scalloped hammerhead shark Sphyrna lewini in the Tropical Eastern Pacific	Journal Article
Salomón-Aguilar & Villavicencio-Garayzar	2009	Shark breeding grounds and seasons in the Gulf of California: Fishery management and conservation strategy	Journal Article
Salomón-Aguilar & Villavicencio-Garayzar	2015	Zonas prioritarias de conservación de rayas y mantarrayas en el noroeste del Pacífico mexicano.	Journal Article
Sampson et al	2010	Diet and trophic position of the devil rays Mobula thurstoni and Mobula japanica as inferred from stable isotope analysis	Journal Article
Santana-Hernández & Valdez-Flores	2016	Colima	Book chapter
Sánchez et al	2020	Galeocerdo cuvier (Péron &amp; Lesueur, 1822) (Carcharhiniformes: Carcharhinidae) tiburón tigre, nuevo registro para la zona costera de Ica, Perú	Report
Sánchez-Cota	2019	Diversidad y estructura genética poblacional del tiburón bironche Rhizoprionodon longurio (Jordan y Gilbert, 1882) en el Pacífico Oriental Tropical	Thesis
Sanchez-de Ita et al	2011	Age and growth of the silky Shark Carcharhinus falciformis from the west coast of Baja California Sur, Mexico	Journal Article
Sánchez-Gómez	2022	Uso De Cámaras Remotas Para El Estudio De Comunidades De Peces Pelágicos En El Suroeste Del Golfo De California Y El Archipiélago De Revillagigedo	Thesis
Sandoval-Castillo et al	2006	New records of albinism in two elasmobranchss: the tiger Shark Galeocerdo cuvier and the giant electric ray Narcine entemedor	Journal Article
Sandoval‐Castillo & Beheregaray	2020	Oceanographic heterogeneity influences an ecological radiation in elasmobranchs	Journal Article
Sandoval-Herrera et al	2016	Mercury levels in muscle tissue of four common elasmobranchs species from the Pacific coast of Costa Rica, Central America	Journal Article
Santana-Hernández et al.	2021	Pesquería semi-industrial de Colima	Book chapter
Santana-Hernández et al.	2009	Distribución espacial y temporal de las especies que conforman la captura objetivo e incidental, obtenida por barcos palangreros de altura en la Pacífico Mexicano: 1983-2002	Journal Article
Santana-Hernandez et al	2014	Estimation of the total, fork and precaudal lengths for the silky Shark, Carcharhinus falciformis (Carcharhiniformes: Carcharhinidae), from the interdorsal length	Journal Article
Santana-Morales et al	2004	Ctálogo de tiburones, tayas y quimeras que habitan en las aguas del norte del Golfo de California	Report
Schaefer et al	2021	Post-release survival of silky sharks (Carcharhinus falciformis) following capture by Mexican flag longline fishing vessels in the northeastern Pacific Ocean	Journal Article
Scheel Dalmau et al	2020	Presencia de la raya chupare del Pacífico Styracura pacifica en Colombia y ampliación de su distribución geográfica en el Pacífico Oriental Tropical	Journal Article
Segura-Cobeña et al	2021	Stable isotope and fatty acid analyses reveal significant differences in trophic niches of smooth hammerhead Sphyrna zygaena (Carcharhiniformes) among three nursery areas in northern Humboldt Current System	Journal Article
Sepas-Egas	2021	Relaciones talla-peso de elasmobranquios capturados en aguas profundas del mar ecuatoriano	Thesis
Serrano-López	2009	Estudio comparativo de la reproducción de tres especies del género Mobula (Chondrichthyes: Mobulidae) en el suroeste del Golfo de California, México	Thesis
Serrano-López et al	2021	Morphometry and histology to assess the maturity stage of three endangered devil ray species (Elasmobranchii: Mobulidae) from the Gulf of California	Journal Article
Sevilla Cedeño	2015	Análisis de captura de pez espada (Xiphias gladius) e incidencia asociada de condrictios en el plan piloto de pesca de altura en la Reserva Marina de Galápagos	Thesis
Shaff	2022	Local ecological knowledge and the historical context of marine apex predators near Islas Marias, Mexico	Thesis
Sibaja-Cordero	2008	Tendencias espacio-temporales de los avistamientos de fauna marina en los buceos turísticos (Isla del Coco, Costa Rica)	Journal Article
Silva-Garay et al	2018	First assessment of the diet composition and trophic level of an assemblage of poorly known chondrichthyans off the central coast of Peru	Journal Article
Sinay	2013	Interacción trófica en las principales especies demersales presentes en los desembarques de la flota artesanal de la comunidad de Sipacate	Thesis
Siu-Navarro	2012	Stock assessment and fisheries management of scalloped hammerhead shark (Sphyna lewini) in the coast of Central America in Eastern Pacific Ocean	Thesis
Siu-Navarro	2012	Stock assessment and fisheries management of scalloped hammerhead shark (Sphyrna lewini) in the coast of Central America in Eastern Pacific	Thesis
Smith et al	2009	The artisanal elasmobranch fishery on the east coast of Baja California, Mexico: Characteristics and management considerations	Journal Article
Solis Coello	2016	Pesca Incidental en Captura de Peces Pelágicos Grandes con Red De Enmalle y su Efecto en la Biodiversidad – Puerto Santa Rosa	Thesis
Solórzano-Bello	2014	Estructura de tallas del tiburón zorro ojo grande Alopias superciliosus (Lowe, 1841) desembarcado en la playa de Tarqui-Manta Ecuador	Thesis
Rosa-Meza et al	2013	Feeding habits of the speckled guitarfish Rhinobatos glaucostigma (Elasmobranchii, Batoidea) in the southeastern Gulf of California	Journal Article
Soto-López et al	2021	First record of clasper malformation of Pseudobatos buthi (Chondrichthyes: Rhinobatidae) in the Gulf of California.	Journal Article
Soto	2012	Informe de evaluación de la actividad pesquera en el golfo de Fonseca, Honduras	Report
Stewart et al	2019	Novel applications of animal-borne Crittercams reveal thermocline feeding in two species of manta ray	Journal Article
Stewart et al	2016	Deep-water feeding and behavioral plasticity in Manta birostris revealed by archival tags and submersible observations	Journal Article
Tapia-Guerra et al	2021	First description of deep benthic habitats and communities of oceanic islands and seamounts of the Nazca Desventuradas Marine Park, Chile	Journal Article
Tenelema et al	2013	Especies de Batoideos presentes en la costa del Pacifico Ecuatoriano.	Thesis
Terrazas-Lopez et al	2016	Cadmium concentration in liver and muscle of silky Shark (Carcharhinus falciformis) in the tip of Baja California south, Mexico	Journal Article
Terrazas-Lopez et al	2019	Understanding the antagonism of Hg and Se in two Shark species from Baja California South, Mexico	Journal Article
Tholan et al	2020	The biodiversity of fishes at the Islas Marías Biosphere Reserve, Mexico, as determined by baited remote underwater video.	Journal Article
Thorson	1976	Observations on the Reproduction of the Sawfish, Pristis perotteti, in Lake Nicaragua, with Recommendations for its Conservation	Book chapter
Thorson	1982	The Impact of Commercial Exploitation on Sawfish and Shark Populations in Lake Nicaragua: Fisheries	Journal Article
Thorson	1982	Life history implications of a tagging study of the largetooth sawfish, Pristis perotteti, in the Lake Nicaragua-Río San Juan system	Journal Article
Tinoco-Pardo	2020	Composición de la dieta del tiburón aguado Prionace glauca desembarcado en el puerto pesquero de Santa Rosa, provincia de Santa Elena - Ecuador	Thesis
Tobón-López et al	2008	Composición y análisis taxonómico de la ictiofauna del golfo de Tribugá, Pacífico norte de Colombia	Journal Article
Torres Carrasco	2018	Variación espacio-temporal en las capturas provenientes de la pesquería artesanal de tiburón con red de enmalle de superficie, durante octubre 2016 a marzo 2018	Thesis
Torres-Herrera & Tovar Ávila	2014	Variación temporal de la captura de tiburón en las islas y costa central de Nayarit, México, con base en los registros oficiales de desembarque	Journal Article
Torres-Herrera & Tovar-Ávila	2014	Temporal variation of shark in the islands and central coast of Nayarit, Mexico, based on official landing statistics	Journal Article
Torres-Huerta et al	2016	Morphological abnormalities of round rays of the genus Urotrygon in the Gulf of Tehuantepec	Journal Article
Torres-Huerta	2004	Distribución, abundancia y hábitos alimentarios de juveniles del tiburón martillo Sphyrna lewini Griffith y Smith,(Sphyrnidae) en la costa de Sinaloa, México durante el evento El Niño 1997-98.	Thesis
Torres-Huerta et al	2008	Biología reproductiva de la cornuda común Sphyrna lewini Griffith &amp; Smith (Sphyrnidae) en el Golfo de California	Journal Article
Torres-Huerta	2011	Peces batoideos de la plataforma continental del Golfo de Tehuantepec	Report
Torres-Huerta et al	2019	Reproductive ecology of the witch guitarfish Zapteryx xyster Jordan &amp; Evermann, 1896 (Chondrichtyes: Trygonorrhinidae) in the Gulf of Tehuantepec, Mexican Pacific	Journal Article
Torres-Huerta et al	2019	Distribution of batoid demersal assemblages on the continental shelf of the Gulf of Tehuantepec	Journal Article
Torres-Huerta et al	2021	Spatial pattern of distribution and reproductive strategy of vermiculate electric-rays Narcine vermiculatus	Journal Article
Torres-Palacios et al	2019	Age and growth parameters of the Panamic stingray (Urotiygon aspidura)	Journal Article
Torres-Palacios	2015	Edad y crecimiento de la raya espinosa Urotrygon aspidura de la zona centro-sur del Pacifico colombiano	Thesis
Torres-Rojas et al	2014	Feeding grounds of juvenile scalloped hammerhead sharks (Sphyrna lewini) in the south-eastern Gulf of California	Journal Article
Torres-Rojas et al	2006	Feeding habits of the scalloped hammerhead Shark, Sphyrna lewini, in Mazatlan waters, southern Gulf of California, Mexico	Journal Article
Torres-Rojas et al	2010	Stomach content analysis of juvenile, scalloped hammerhead shark (Sphyrna lewini) captured off the coast of Mazatlan	Journal Article
Torres-Rojas	2011	Nicho Trófico De Pelágicos Mayores Capturados En La Boca Del Golfo De California	Thesis
Torres-Rojas et al	2015	Diet and trophic level of scalloped hammerhead shark (Sphyrna lewini) from the Gulf of California and Gulf of Tehuantepec, Mexico	Journal Article
Tovar-Ávila & Castillo-Géniz	2021	Tiburones mexicanos de impotancia pesquera en la CITES II	Book
Tovar-Ávila & Gallegos-Camacho	2014	Oldest estimated age for Sphyrna mokarran (Carcharhiniformes: Sphyrnidae) in the Mexican Pacific	Journal Article
Tovar-Avila	2016	Nayarit	Book chapter
Tovar-Avila et al	2017	Análisis de la captura de tiburón en la Isla Isabel,Nayarit, México, durante el periodo 2007-2013	Journal Article
Tovar-Avila	2021	Pesquería artesanal de sur de Nayarit	Book chapter
Trejo-Ramírez	2014	Estado actual de la pesquería de tiburones y análisis de la relación captura por unidad de esfuerzo-temperatura superficial del mar en Baja California Sur, México	Thesis
Trejo-Ramírez	2017	Caracterización de la Bahía de La Paz, B. C. S., México, como una posible área de crianza del tiburón bironche, Rhizoprionodon longurio	Thesis
Triguero-González	2012	Esfuerzo pesquero y aspectos de la biología reproductiva del tiburón aguado Prionace glauca, (Linnaeus, 1736), desembarcado el el puerto de Santa Rosa, durante el período diciembre 2010 - noviembre 2011	Thesis
Trujillo et al	2019	Sharks in the forest: relationships between kelp physical-complexity attributes and egg deposition sites of the red-spotted catShark	Journal Article
Urbina-Veneros et al	2021	Characterization of the Artisanal Fishery of Elasmobranchs in Puerto Casma, Ancash, Peru: 2010-2015	Journal Article
Vaca-Pita	2011	Diversidad de Condrichthyes y Osteichthyes en tres ecosistemas marinos: manglar, arrecife coralino y rocoso de la zona submareal del la Isla San Cristóbal	Thesis
Valadez-González et al	2001	Feeding habits of the round stingray Urobatis halleri (Cooper, 1863)(Chondrichthyes: Urolophidae) from the continental shelf of Jalisco and Colima, Mexico.	Journal Article
Valadez-González	2007	Distribución, abundancia y alimentación de las rayas bentónicas de la costa de Jalisco y Colima, México	Thesis
Valderrama-Herrera et al	2022	Morphological abnormalities in the Chilean Eagle ray Myliobatis chilensis (Myliobatiformes: Myliobatidae) off the Peruvian coast, Southeast Pacific	Journal Article
Valderrama-Herrera	2019	Biología Reproductva de Myliobatis peruvianus “Raya Águila” (Garman, 1913) proveniente del Puerto Salaverry, La Libertad, Perú	Thesis
Valenzuela-Quiñonez	2009	Hábitos alimenticios del pez guitarra Rhinobatos productus en el alto Golfo de California	Thesis
Valenzuela-Quiñonez et al	2018	Feeding habits and trophic level of the shovelnose guitarfish (Pseudobatos productus) in the upper Gulf of California	Journal Article
Valenzuela et al	2008	Morphological characteristics of five bycatch sharks caught by southern Chilean demersal longline fisheries	Journal Article
Valerio-Vargas & Espinoza	2019	A beacon of hope: distribution and current status of the largetooth sawfish in Costa Rica	Journal Article
Varas-Vásquez	2022	Estudio etnozoológico preliminar sobre los tiburones (Selaquimorfos) en una comunidad pesquera en el Cantón Puerto López	Thesis
Vargas-Caro et al	2017	Towards sustainable fishery management for skates in South America: The genetic population structure of Zearaja chilensis and Dipturus trachyderma (Chondrichthyes, Rajiformes) in the south-east Pacific Ocean	Journal Article
Vargas-Caro et al	2015	A review of longnose skates Zearaja chilensis and Dipturus trachyderma (rajiformes: Rajidae)	Journal Article
Vásquez-Liñero	2022	Ecología Trófica De La Cornuda Prieta Sphyrna Zygaena (Linnaeus 1758) En Santa Rosalia, Baja California Sur, México	Thesis
Vázquez-Robles	2015	Descripción Del Desarrollo Embrionario De La Raya Redonda Moteada Urotrygon Chilensis	Thesis
Vega	2018	Abundancia, distribución y estructura poblacional de tiburón martillo (Sphyrna lewini) en zonas de pesca artesanal en el Pacífico de Guatemala	Thesis
Vega et al	2023	Incidencia de elasmobranquios en la pesca artesanal en los golfos de Chiriquí y Montijo, pacífico panameño.	Journal Article
Vega et al	2009	Composición de especies, estructura de tallas e índices reproductivos de pez espada (Xiphias gladius) en la zona de isla de Pascua	Journal Article
Vega et al	2021	Dietary ecology and trophic level of adults of the Chilean angel shark Squatina armata (Philippi 1887) in the Central-Eastern Pacific Ocean	Journal Article
Velez Marin & Marquez-Farias	2009	Distribution and size of the shortfin mako (Isurus oxyrinchus) in the Mexican Pacific Ocean	Journal Article
Velez-Alavez et al	2013	Oxidative stress indicators and trace element concentrations in tissues of mako Shark (Isurus oxyrinchus)	Journal Article
Velez-Alavez et al	2015	Comparative study of enzymatic antioxidants in muscle of elasmobranchs and teleost fishes	Journal Article
Vélez-Tacuri	2015	Aspectos reproductivos de la raya ocelada Zapteryx xyster (Jordan &amp; Everman, 1896) en Santa Rosa, Salinas, Ecuador	Thesis
Velez-Tacuri	2018	Estrategias alimenticias y coexistencia de las principales especies de batoideos en la Bahía de La Paz, B.C.S., México	Thesis
Vélez-Vélez	2019	Espectro trófico del tiburón martillo (Sphyrna zygaena) desembarcado en el purto pesquero de Santa Rosa, Ecuador	Thesis
Velez-Zuazo et al	2015	What barcode sequencing reveals about the shark fishery in Peru	Journal Article
Véliz-Quijije	2012	Edad y crecimiento del tiburón azul Prionace glauca (Linnaeus, 1758) en la zona del Pacífico ecuatoriano	Thesis
Villalobos-Rojas et al	2014	Actividades pesqueras dependientes de la ictiofauna en el Pacífico Norte de Costa Rica	Journal Article
Villate-Moreno et al	2022	Molecular identification and first demographic insights of sharks based on artisanal fisheries bycatch in the Pacific Coast of Colombia: implications for conservation	Journal Article
Villavicencio-Garayzar	2000	Áreas de crianza de tiburones en el Golfo de California	Report
Vitor-Caceres et al	2020	Morphological analysis of trunks and fins of five commercial shark species landed on the Peruvian coast.	Journal Article
Vögler et al	2022	First in situ record of the deep-sea shark Hexanchus griseus (Chondrichthyes: Hexanchidae) off Rapa Nui (Easter Island, Chile), and management implications	Journal Article
Vögler et al	2012	Ecological patterns, distribution and population structure of Prionace glauca (Chondrichthyes: Carcharhinidae) in the tropical-subtropical transition zone of the north-eastern Pacific	Journal Article
Wagner et al	2021	The Salas y Gómez and Nazca ridges: A review of the importance, opportunities and challenges for protecting a global diversity hotspot on the high seas	Journal Article
White et al	2015	Shifting elasmobranch community assemblage at Cocos Island — an isolated marine protected area	Journal Article
Whitehead	2019	Feeding ecology and the characterization of feeding behaviors in whale sharks in the coastal waters off the El Mogote Sandbar, bahia de La Paz, Mexico	Thesis
Whitehead et al	2019	Whale Shark Rhincodon typus strandings in the Gulf of California, Mexico	Journal Article
Whitehead et al	2019	First description of a deceased juvenile whale Shark Rhincodon typus in La Paz Bay, Mexico with comments on morphometry and age estimates	Journal Article
Whitehead	2019	Feeding Ecology & The Characterization Of Feeding Behaviors In Whale Sharks In The Coastal Waters Off The El Mogote Sandbar, Bahia De La Paz, Mexico	Thesis
Whitehead et al	2020	Stable isotope assessment of whale sharks across two ocean basins: Gulf of California and the Mexican Caribbean	Journal Article
Whitehead et al	2020	The influence of zooplankton communities on the feeding behavior of whale shark in Bahia de La Paz, Gulf of California	Journal Article
Whitehead et al	2022	First description of a sex segregated aggregation of silky sharks (Carcharhinus falciformis) and the frequency and distribution of mating wounds off the tip of the Baja California Peninsula	Journal Article
Whitehead et al	2022	Aerial photogrammetry of whale sharks (Rhincodon typus) in the Bay of La Paz, using an unoccupied aerial vehicle	Journal Article
Whitehead et al	2019	Seasonal trends in whale shark Rhincodon typus sightings in an established tourism site in the Gulf of California, Mexico	Journal Article
Whoriskey et al	2011	Potential impacts of emerging mahi-mahi fisheries on sea turtle and elasmobranch bycatch species	Journal Article
Zambrano	2011	Muestreo biológico de tiburones, rayas y neonatos de tiburones en los desembarques de la flota artesanal, El Salvador 2009-2010	Report
Zambrano	2014	Presencia de neonatos de la familia Sphyrnidae en redes de enmalle, desembarcados en el Puerto El Triunfo, Departamento de Usulután, y San Luís La Herradura, Departamento de La Paz, El Salvador	Thesis
Zanella et al	2010	The feeding habits of juvenile scalloped hammerhead sharks (Sphyrna lewini) caught in the Gulf of Nicoya, Costa Rica	Journal Article
Zanella et al	2015	Abundancia, reproducción y tallas del tiburón martillo Sphyrna lewini (Carcharhiniformes: Sphyrnidae) en la pesca artesanal de Golfo Dulce, Pacífico de Costa Rica	Journal Article
Zanella et al	2016	Poblaciones de tiburones en las bahías Chatham y Wafer del Parque Nacional Isla del Coco, Costa Rica	Journal Article
Zanella et al	2012	Abundancia, tamaño y estructura poblacional del tiburón punta blanca de arrecife, Triaenodon obesus (Carcharhiniformes: Carcharhinidae), en Bahía Chatham, Parque Nacional Isla del Coco, Costa Rica	Report
Zanella et al	2016	First record of young-of-the-year Scalloped hammerhead shark, Sphyrna lewini (Carcharhiniformes: Sphyrnidae) from Isla del Coco National Park, Costa Rica	Journal Article
Zanella et al	2019	Golfo Dulce: critical habitat and nursery area for juvenile scalloped hammerhead sharks Sphyrna lewini in the Eastern Tropical Pacific Seascape	Journal Article
Zanella et al	2009	Caracterización de la pesca del tiburón martillo, Sphyrna lewini, en la parte externa del Golfo de Nicoya, Costa Rica	Journal Article
Zaragoza-Tapia et al	2019	Two new species of Acanthobothrium Blanchard, 1848 (Onchobothriidae) in Narcine entemedor Jordan & Starks, 1895 (Narcinidae) from Acapulco, Guerrero, Mexico	Journal Article
Zárate-Rustrián	2010	Edad y crecimiento del tiburón martillo Sphyrna lewini en la costa de sur de Oaxaca, México	Thesis
Zarate & Hearn	2008	Estado de Conservación de los Tiburones de Nicaragua, Costa Rica, Panamá, Colombia y Ecuador	Report
Zea de la Cruz	2007	Edad Y Crecimiento Del Tiburón Aleta De Cartón Carcharhinus Falciformis (Bibron, 1839) Registrado En El Golfo De Tehuantepec	Thesis

## Sheet: species
Group	Order	Family	Genus	Species	IUCN Status	Species	Taxonomy	Biogeography	Reproductive biology	Age and growth	Trophic Ecology	Movement Ecology	Habitat Use	Restig Areas	Local Ecological Knowledge	Fisheries
shark	Squaliformes	Etmopteridae	Aculeola	nigra	NT	Aculeola nigra		4	1		1					1
shark	Lamniformes	Alopiidae	Alopias	pelagicus	EN	Alopias pelagicus		11	6		9	3	2		2	47
shark	Lamniformes	Alopiidae	Alopias	superciliosus	VU	Alopias superciliosus		12	2	1	5				2	25
shark	Lamniformes	Alopiidae	Alopias	vulpinus	VU	Alopias vulpinus		7	3		3		1		2	19
shark	Carchariniformes	Pentanchidae	Apristurus	brunneus	DD	Apristurus brunneus		8
shark	Carchariniformes	Pentanchidae	Apristurus	kampae	DD	Apristurus kampae		8
shark	Carchariniformes	Pentanchidae	Apristurus	nasutus	LC	Apristurus nasutus	1	12								1
shark	Carchariniformes	Pentanchidae	Apristurus	stenseni	LC	Apristurus stenseni		2
shark	Carchariniformes	Pentanchidae	Bythaelurus	canescens	VU	Bythaelurus canescens		2	1		2					3
shark	Carchariniformes	Pentanchidae	Bythaelurus	giddingsi	LC	Bythaelurus giddingsi	1	4
shark	Carchariniformes	Carcharhinidae	Carcharhinus	albimarginatus	VU	Carcharhinus albimarginatus		16				7	7	1	1	2	3
shark	Carchariniformes	Carcharhinidae	Carcharhinus	altimus	NT	Carcharhinus altimus		9	1				1		1	7
shark	Carchariniformes	Carcharhinidae	Carcharhinus	brachyurus	VU	Carcharhinus brachyurus		6	4		4				1	13
shark	Carchariniformes	Carcharhinidae	Carcharhinus	cerdale	CR	Carcharhinus cerdale		8	2		1				4	26
shark	Carchariniformes	Carcharhinidae	Carcharhinus	falciformis	VU	Carcharhinus falciformis	2	21	15	4	9	9	12	2	5	45	2
shark	Carchariniformes	Carcharhinidae	Carcharhinus	galapagensis	LC	Carcharhinus galapagensis	3	24	1		1	12	7	2	2	9	2
shark	Carchariniformes	Carcharhinidae	Carcharhinus	leucas	VU	Carcharhinus leucas		14	3		2	5	4		6	34
shark	Carchariniformes	Carcharhinidae	Carcharhinus	limbatus	VU	Carcharhinus limbatus		25	8		3	14	14	1	10	51	5
shark	Carchariniformes	Carcharhinidae	Carcharhinus	longimanus	CR	Carcharhinus longimanus		11					1		2	13
shark	Carchariniformes	Carcharhinidae	Carcharhinus	obscurus	EN	Carcharhinus obscurus	1	15	2			2	4	1	4	19	3
shark	Lamniformes	Lamnidae	Carcharodon	carcharias	VU	Carcharodon carcharias		8			1	1				3
shark	Squaliformes	Centrophoridae	Centrophorus	squamosus	EN	Centrophorus squamosus		3								1
shark	Squaliformes	Etmopteridae	Centroscyllium	granulatum	VU	Centroscyllium granulatum	1	4								1
shark	Squaliformes	Etmopteridae	Centroscyllium	nigrum	LC	Centroscyllium nigrum		6	1							2
shark	Squaliformes	Somniosidae	Centroscymnus	owstonii	VU	Centroscymnus owstonii		2								1
shark	Squaliformes	Somniosidae	Centroselachus	crepidater	NT	Centroselachus crepidater		2								2
shark	Carchariniformes	Scyliorhinidae	Cephaloscyllium	ventriosum	LC	Cephaloscyllium ventriosum		5								4
shark	Carchariniformes	Pentanchidae	Cephalurus	cephalus	LC	Cephalurus cephalus		10								1	1
shark	Lamniformes	Cetorhinidae	Cetorhinus	maximus	EN	Cetorhinus maximus		7							1	1
shark	Hexanchiformes	Chlamydoselachidae	Chlamydoselachus	anguineus	LC	Chlamydoselachus anguineus		4
shark	Squaliformes	Centrophoridae	Deania	calcea	NT	Deania calcea		2								2
shark	Echinorhiniformes	Echinorhinidae	Echinorhinus	cookei	DD	Echinorhinus cookei		18							1	8
shark	Squaliformes	Etmopteridae	Etmopterus	benchleyi	LC	Etmopterus benchleyi		1
shark	Squaliformes	Etmopteridae	Etmopterus	bigelowi	LC	Etmopterus bigelowi
shark	Squaliformes	Etmopteridae	Etmopterus	granulosus	LC	Etmopterus granulosus		4								1
shark	Squaliformes	Etmopteridae	Etmopterus	litvinovi	LC	Etmopterus litvinovi		3								1
shark	Squaliformes	Etmopteridae	Etmopterus	pycnolepis	LC	Etmopterus pycnolepis		2
shark	Squaliformes	Dalatiidae	Euprotomicroides	zantedeschia	LC	Euprotomicroides zantedeschia		1
shark	Squaliformes	Dalatiidae	Euprotomicrus	bispinatus	LC	Euprotomicrus bispinatus		1
shark	Carchariniformes	Galeocerdidae	Galeocerdo	cuvier	NT	Galeocerdo cuvier		21	2		3	7	6	1	5	29	1
shark	Carchariniformes	Triakidae	Galeorhinus	galeus	CR	Galeorhinus galeus		7			3		1		1	8
shark	Carchariniformes	Pentanchidae	Galeus	piperatus	LC	Galeus piperatus		8	1	1						5	1
shark	Orectolobiformes	Ginglymostomatidae	Ginglymostoma	unami	EN	Ginglymostoma unami		14							6	25
shark	Hexanchiformes	Hexanchidae	Heptranchias	perlo	NT	Heptranchias perlo		2
shark	Heterodontiformes	Heterodontidae	Heterodontus	francisci	DD	Heterodontus francisci	1	8								3
shark	Heterodontiformes	Heterodontidae	Heterodontus	mexicanus	LC	Heterodontus mexicanus		7		1					2	13
shark	Heterodontiformes	Heterodontidae	Heterodontus	quoyi	LC	Heterodontus quoyi	1	3					1			3
shark	Squaliformes	Dalatiidae	Heteroscymnoides	marleyi	LC	Heteroscymnoides marleyi		1
shark	Hexanchiformes	Hexanchidae	Hexanchus	griseus	NT	Hexanchus griseus		15								7
shark	Squaliformes	Dalatiidae	Isistius	brasiliensis	LC	Isistius brasiliensis		6
shark	Lamniformes	Lamnidae	Isurus	oxyrinchus	EN	Isurus oxyrinchus		11	6		11	1	4		2	31
shark	Lamniformes	Lamnidae	Isurus	paucus	EN	Isurus paucus		4							1	3
shark	Lamniformes	Lamnidae	Lamna	ditropis	LC	Lamna ditropis		2
shark	Lamniformes	Lamnidae	Lamna	nasus	VU	Lamna nasus		2								3
shark	Lamniformes	Megachasmidae	Megachasma	pelagios	LC	Megachasma pelagios		5							1	3
shark	Squaliformes	Dalatiidae	Mollisquama	parini	LC	Mollisquama parini		2
shark	Carchariniformes	Triakidae	Mustelus	albipinnis	LC	Mustelus albipinnis	2	7	1				1			5
shark	Carchariniformes	Triakidae	Mustelus	californicus	LC	Mustelus californicus		5	3	1	1					7
shark	Carchariniformes	Triakidae	Mustelus	dorsalis	VU	Mustelus dorsalis		7	1		1					3
shark	Carchariniformes	Triakidae	Mustelus	henlei	LC	Mustelus henlei		9	7	2	5				4	26	1
shark	Carchariniformes	Triakidae	Mustelus	lunulatus	LC	Mustelus lunulatus		11	4	3	8				4	30
shark	Carchariniformes	Triakidae	Mustelus	mento	CR	Mustelus mento		3			1					3
shark	Carchariniformes	Triakidae	Mustelus	whitneyi	CR	Mustelus whitneyi		2	1		1				1	4
shark	Carchariniformes	Carcharhinidae	Nasolamia	velox	EN	Nasolamia velox		10	8		1	1			4	27
shark	Carchariniformes	Carcharhinidae	Negaprion	brevirostris	VU	Negaprion brevirostris		9	1			3	3		2	10
shark	Hexanchiformes	Hexanchidae	Notorynchus	cepedianus	VU	Notorynchus cepedianus		9			1		1		1	7
shark	Lamniformes	Odontaspididae	Odontaspis	ferox	VU	Odontaspis ferox		14				2			1	1
shark	Lamniformes	Odontaspididae	Odontaspis	noronhai	LC	Odontaspis noronhai	1	4							1	2
shark	Carchariniformes	Pentanchidae	Parmaturus	xaniurus	LC	Parmaturus xaniurus		6
shark	Carchariniformes	Carcharhinidae	Prionace	glauca	NT	Prionace glauca		10	11	2	22	2	6		2	46
shark	Lamniformes	Pseudocarchariidae	Pseudocarcharias	kamoharai	LC	Pseudocarcharias kamoharai		5	1	1	2				1	6
shark	Orectolobiformes	Rhincodontidae	Rhincodon	typus	EN	Rhincodon typus		21	1		11	19	24	2	9	1	6
shark	Carchariniformes	Carcharhinidae	Rhizoprionodon	longurio	VU	Rhizoprionodon longurio	2	10	12	1	6	1	2		4	40	1
shark	Carchariniformes	Scyliorhinidae	Schroederichthys	bivius	LC	Schroederichthys bivius		1
shark	Carchariniformes	Scyliorhinidae	Schroederichthys	chilensis	LC	Schroederichthys chilensis		1	1							1
shark	Squaliformes	Somniosidae	Scymnodalatias	oligodon	LC	Scymnodalatias oligodon		2
shark	Squaliformes	Somniosidae	Scymnodon	macracanthus	DD	Scymnodon macracanthus		1
shark	Squaliformes	Somniosidae	Somniosus	antarcticus	LC	Somniosus antarcticus		1
shark	Squaliformes	Somniosidae	Somniosus	longus	DD	Somniosus longus		1
shark	Squaliformes	Somniosidae	Somniosus	pacificus	NT	Somniosus pacificus		5								1
shark	Carchariniformes	Sphrynidae	Sphyrna	corona	CR	Sphyrna corona		7	3		3				5	17
shark	Carchariniformes	Sphrynidae	Sphyrna	lewini	CR	Sphyrna lewini	6	30	40	7	34	32	25	2	15	84	2
shark	Carchariniformes	Sphrynidae	Sphyrna	media	CR	Sphyrna media		8	1		3				2	16
shark	Carchariniformes	Sphrynidae	Sphyrna	mokarran	CR	Sphyrna mokarran		10		1			1		2	12
shark	Carchariniformes	Sphrynidae	Sphyrna	tiburo	EN	Sphyrna tiburo		7			3				2	14
shark	Carchariniformes	Sphrynidae	Sphyrna	zygaena	VU	Sphyrna zygaena	1	16	5	3	17	2	7		2	39
shark	Squaliformes	Squalidae	Squalus	acanthias	VU	Squalus acanthias		3	1		1					3
shark	Squaliformes	Squalidae	Squalus	fernandezianus	LC	Squalus fernandezianus	1	7								2
shark	Squaliformes	Squalidae	Squalus	suckleyi	NE	Squalus suckleyi		4
shark	Squatiniformes	Squatinidae	Squatina	armata	CR	Squatina armata	1	4			1					2
shark	Squatiniformes	Squatinidae	Squatina	californica	NT	Squatina californica	3	9	4		3					19
shark	Carchariniformes	Carcharhinidae	Triaenodon	obesus	VU	Triaenodon obesus	1	30	1			5	8	1	4	9	1
shark	Carchariniformes	Triakidae	Triakis	acutipinna	EN	Triakis acutipinna		1
shark	Carchariniformes	Triakidae	Triakis	maculata	CR	Triakis maculata		3			1		1			1
shark	Carchariniformes	Triakidae	Triakis	semifasciata	LC	Triakis semifasciata		4								5
shark	Squaliformes	Somniosidae	Zameus	squamulosus	LC	Zameus squamulosus		2								1
ray	Myliobatiformes	Aetobatidae	Aetobatus	laticeps	VU	Aetobatus laticeps		17	3				6	1	4	24
ray	Myliobatiformes	Myliobatidae	Aetomylaeus	asperrimus	DD	Aetomylaeus asperrimus		5
ray	Rajiformes	Rajidae	Amblyraja	doellojuradoi	LC	Amblyraja doellojuradoi		2								1
ray	Rajiformes	Rajidae	Amblyraja	frerichsi	VU	Amblyraja frerichsi	1	3
ray	Rajiformes	Rajidae	Amblyraja	georgiana	DD	Amblyraja georgiana		1
ray	Rajiformes	Rajidae	Amblyraja	hyperborea	LC	Amblyraja hyperborea		4								1
ray	Rajiformes	Arhynchobatidae	Bathyraja	aguja	LC	Bathyraja aguja		2
ray	Rajiformes	Arhynchobatidae	Bathyraja	albomaculata	VU	Bathyraja albomaculata		2
ray	Rajiformes	Arhynchobatidae	Bathyraja	brachyurops	NT	Bathyraja brachyurops		2								1
ray	Rajiformes	Arhynchobatidae	Bathyraja	cousseauae	LC	Bathyraja cousseauae		3								1
ray	Rajiformes	Arhynchobatidae	Bathyraja	griseocauda	EN	Bathyraja griseocauda		2
ray	Rajiformes	Arhynchobatidae	Bathyraja	longicauda	LC	Bathyraja longicauda		2
ray	Rajiformes	Arhynchobatidae	Bathyraja	macloviana	NT	Bathyraja macloviana		3								2
ray	Rajiformes	Arhynchobatidae	Bathyraja	magellanica	LC	Bathyraja magellanica		2
ray	Rajiformes	Arhynchobatidae	Bathyraja	meridionalis	LC	Bathyraja meridionalis		3								1
ray	Rajiformes	Arhynchobatidae	Bathyraja	multispinis	NT	Bathyraja multispinis		2
ray	Rajiformes	Arhynchobatidae	Bathyraja	peruana	LC	Bathyraja peruana		2
ray	Rajiformes	Arhynchobatidae	Bathyraja	schroederi	LC	Bathyraja schroederi		2								1
ray	Rajiformes	Arhynchobatidae	Bathyraja	spinosissima	LC	Bathyraja spinosissima		8	1							1
ray	Rajiformes	Rajidae	Beringraja	cortezensis	LC	Beringraja cortezensis		4
ray	Rajiformes	Rajidae	Beringraja	inornata	LC	Beringraja inornata		5	2	1						7
ray	Torpediniformes	Narcinidae	Diplobatis	ommata	LC	Diplobatis ommata		11			1		1			5
ray	Rajiformes	Rajidae	Dipturus	chilensis	EN	Dipturus chilensis	2	3	2	1	1					5
ray	Rajiformes	Rajidae	Dipturus	ecuadoriensis	DD	Dipturus ecuadoriensis		1								1
ray	Rajiformes	Rajidae	Dipturus	trachyderma	EN	Dipturus trachyderma	2	2	1	1	1					2
ray	Torpediniformes	Narcinidae	Discopyge	tschudii	LC	Discopyge tschudii		2								1
ray	Rajiformes	Gurgesiellidae	Gurgesiella	furvescens	LC	Gurgesiella furvescens		4								1
ray	Myliobatiformes	Gymnuridae	Gymnura	crebripunctata	NT	Gymnura crebripunctata		6								1
ray	Myliobatiformes	Gymnuridae	Gymnura	marmorata	NT	Gymnura marmorata		7	2	1	3		1		1	17
ray	Myliobatiformes	Dasyatidae	Hypanus	dipterurus	VU	Hypanus dipterurus		12	1	1	9		1		1	17
ray	Myliobatiformes	Dasyatidae	Hypanus	longus	VU	Hypanus longus		14	9	2	6		3	1	5	36	1
ray	Myliobatiformes	Mobulidae	Mobula	alfredi	EN	Mobula alfredi
ray	Myliobatiformes	Mobulidae	Mobula	birostris	VU	Mobula birostris	1	17	1		4	9	14	1	3	9	5
ray	Myliobatiformes	Mobulidae	Mobula	mobular	EN	Mobula mobular		8	6		5	4	5			18
ray	Myliobatiformes	Mobulidae	Mobula	munkiana	VU	Mobula munkiana		11	9		4	4	6			18	1
ray	Myliobatiformes	Mobulidae	Mobula	tarapacana	EN	Mobula tarapacana		13				1	3	1	1	3	1
ray	Myliobatiformes	Mobulidae	Mobula	thurstoni	EN	Mobula thurstoni		7	3		3	1	3			12
ray	Myliobatiformes	Myliobatidae	Myliobatis	californica	LC	Myliobatis californica		5	2	1						10
ray	Myliobatiformes	Myliobatidae	Myliobatis	chilensis	VU	Myliobatis chilensis		1			6					1
ray	Myliobatiformes	Myliobatidae	Myliobatis	longirostris	VU	Myliobatis longirostris		5	2							12
ray	Myliobatiformes	Myliobatidae	Myliobatis	peruvianus	VU	Myliobatis peruvianus		3	1		2					1
ray	Torpediniformes	Narcinidae	Narcine	entemedor	VU	Narcine entemedor		11	5	1	3		3	1		17	1
ray	Torpediniformes	Narcinidae	Narcine	leoparda	VU	Narcine leoparda		3			3					2
ray	Torpediniformes	Narcinidae	Narcine	vermiculata	LC	Narcine vermiculata		3	2		2		3			9
ray	Rajiformes	Arhynchobatidae	Notoraja	martinezi	LC	Notoraja martinezi		2
ray	Torpediniformes	Platyrhinidae	Platyrhinoidis	triseriata	LC	Platyrhinoidis triseriata		3								1
ray	Rhinopristiformes	Pristidae	Pristis	pristis	CR	Pristis pristis		6	1			1			2	3
ray	Rajiformes	Arhynchobatidae	Psammobatis	normani	LC	Psammobatis normani		1
ray	Rajiformes	Arhynchobatidae	Psammobatis	rudis	LC	Psammobatis rudis		1								1
ray	Rajiformes	Arhynchobatidae	Psammobatis	scobina	LC	Psammobatis scobina		3
ray	Rhinopristiformes	Rhinobatidae	Pseudobatos	buthi	VU	Pseudobatos buthi	2	3	1		1
ray	Rhinopristiformes	Rhinobatidae	Pseudobatos	glaucostigmus	VU	Pseudobatos glaucostigmus	1	8	5	1	6		2			19
ray	Rhinopristiformes	Rhinobatidae	Pseudobatos	leucorhynchus	VU	Pseudobatos leucorhynchus		6	4		5		1		1	18
ray	Rhinopristiformes	Rhinobatidae	Pseudobatos	planiceps	VU	Pseudobatos planiceps		5			5					4
ray	Rhinopristiformes	Rhinobatidae	Pseudobatos	prahli	VU	Pseudobatos prahli		8	1							2
ray	Rhinopristiformes	Rhinobatidae	Pseudobatos	productus	NT	Pseudobatos productus	1	7	5		4					14
ray	Myliobatiformes	Dasyatidae	Pteroplatytrygon	violacea	LC	Pteroplatytrygon violacea		7		1	2		1		1	6
ray	Rajiformes	Rajidae	Rajella	eisenhardti	LC	Rajella eisenhardti		3
ray	Rajiformes	Rajidae	Rajella	nigerrima	LC	Rajella nigerrima		4
ray	Myliobatiformes	Rhinopteridae	Rhinoptera	steindachneri	NT	Rhinoptera steindachneri		13	4	2	3		1		1	26	1
ray	Rajiformes	Rajidae	Rostroraja	equatorialis	VU	Rostroraja equatorialis		5	1				1			9
ray	Rajiformes	Rajidae	Rostroraja	velezi	VU	Rostroraja velezi		9	5		6					21
ray	Myliobatiformes	Potamotrygonidae	Styracura	pacifica	VU	Styracura pacifica		9		1	1				1	4
ray	Rajiformes	Arhynchobatidae	Sympterygia	brevicaudata	NT	Sympterygia brevicaudata		3								1
ray	Rajiformes	Arhynchobatidae	Sympterygia	lima	LC	Sympterygia lima		2
ray		Torpedinidae	Tetronarce	californica	LC	Tetronarce californica		3	1
ray	Torpediniformes	Torpedinidae	Tetronarce	tremens	LC	Tetronarce tremens		8	2		1					5
ray	Myliobatiformes	Urotrygonidae	Urobatis	concentricus	LC	Urobatis concentricus		6			1		1			6
ray	Myliobatiformes	Urotrygonidae	Urobatis	halleri	LC	Urobatis halleri		11	2	1	5		1			14
ray	Myliobatiformes	Urotrygonidae	Urobatis	maculatus	LC	Urobatis maculatus		5								9
ray	Myliobatiformes	Urotrygonidae	Urobatis	marmoratus	DD	Urobatis marmoratus		2								1
ray	Myliobatiformes	Urotrygonidae	Urobatis	pardalis	LC	Urobatis pardalis		2								1
ray	Myliobatiformes	Urotrygonidae	Urobatis	tumbesensis	VU	Urobatis tumbesensis		3								2
ray	Myliobatiformes	Urotrygonidae	Urotrygon	aspidura	NT	Urotrygon aspidura		7	4	2	4		1			10
ray	Myliobatiformes	Urotrygonidae	Urotrygon	chilensis	NT	Urotrygon chilensis		10	5	2	4		1		1	16
ray	Myliobatiformes	Urotrygonidae	Urotrygon	cimar	NT	Urotrygon cimar		3	1							3
ray	Myliobatiformes	Urotrygonidae	Urotrygon	munda	NT	Urotrygon munda		6			3		1			4
ray	Myliobatiformes	Urotrygonidae	Urotrygon	nana	NT	Urotrygon nana		4	2		1		1			6
ray	Myliobatiformes	Urotrygonidae	Urotrygon	reticulata	CR	Urotrygon reticulata		2								2
ray	Myliobatiformes	Urotrygonidae	Urotrygon	rogersi	NT	Urotrygon rogersi		8	3	2	10		2			11
ray	Myliobatiformes	Urotrygonidae	Urotrygon	simulatrix	VU	Urotrygon simulatrix		2								1
ray	Rhinopristiformes	Trygonorrhinidae	Zapteryx	exasperata	DD	Zapteryx exasperata	2	8			1		2			14
ray	Rhinopristiformes	Trygonorrhinidae	Zapteryx	xyster	VU	Zapteryx xyster	1	7	6		7					9
chimaera	Chimaeriformes	Callorhinchidae	Callorhinchus	callorynchus	VU	Callorhinchus callorynchus		2		1	1					2
chimaera	Chimaeriformes	Chimaeridae	Chimaera	orientalis	DD	Chimaera orientalis		1
chimaera	Chimaeriformes	Rhinochimaeridae	Harriotta	raleighana	LC	Harriotta raleighana		7
chimaera	Chimaeriformes	Chimaeridae	Hydrolagus	alphus	LC	Hydrolagus alphus		2
chimaera	Chimaeriformes	Chimaeridae	Hydrolagus	colliei	LC	Hydrolagus colliei		9		1						4	1
chimaera	Chimaeriformes	Chimaeridae	Hydrolagus	macrophthalmus	LC	Hydrolagus macrophthalmus		7								1
chimaera	Chimaeriformes	Chimaeridae	Hydrolagus	mccoskeri	LC	Hydrolagus mccoskeri		2
chimaera	Chimaeriformes	Chimaeridae	Hydrolagus	melanophasma	LC	Hydrolagus melanophasma		10	1
chimaera	Chimaeriformes	Chimaeridae	Hydrolagus	trolli	LC	Hydrolagus trolli		4
chimaera	Chimaeriformes	Rhinochimaeridae	Rhinochimaera	africana	DD	Rhinochimaera africana		3
chimaera	Chimaeriformes	Rhinochimaeridae	Rhinochimaera	pacifica	LC	Rhinochimaera pacifica		2
